# Supplementary material for: Green microalga Chromochloris zofingiensis conserves substrate uptake pattern but changes their metabolic uses across trophic transition
Source: Front Microbiol. 2024 Nov 27;15:1470054. doi: 10.3389/fmicb.2024.1470054 (PMC11631937; doi:10.3389/fmicb.2024.1470054)
Supplement: Supplementary file 4 [file Table_1.xlsx]

## Sheet: Table S1 SDM composition
Name	Class	Formula	neutral mass	Conc (uM)	mg/L		pH 6.9-7.1
Leucine	amino acid	C6H13NO2	131.095	6	0.787
Isoleucine	amino acid	C6H13NO2	131.095	6	0.787		Salts:
Glycine	amino acid	C2H5NO2	75.032	4	0.3		Potassium phosphate (KH2PO4) at 0.6 mg/mL
Arginine	amino acid	C6H14N4O2	174.112	4	0.697		Ammonium chloride at 1.5 mg/mL
Proline	amino acid	C5H9NO2	115.063	4	0.461
Threonine	amino acid	C4H9NO3	119.058	4	0.476		Wolfe's Mineral Solution: 10 mL/ Liter (1x)
Lysine	amino acid	C6H14N2O2	146.106	4	0.585		Nitrilotriacetic acid........1.5 g
Phenylalanine	amino acid	C9H11NO2	165.079	4	0.661		MgSO4 . 7H2O .................3.0 g
Uridine	nucleotide	C9H12NO6	230.066	2.25	0.518		MnSO4 . H2O ..................0.5 g
Carnitine	amino acid derivative	C7H15NO3	161.105	2	0.322		NaCl.........................1.0 g
Asparagine	amino acid	C4H8N2O3	132.053	2	0.264		FeSO4 . 7H2O .................0.1 g
Serine	amino acid	C3H7NO3	105.043	2	0.21		CoCl2 . 6H2O .................0.1 g
Valine	amino acid	C5H11NO2	117.079	2	0.234		CaCl2 ........................0.1 g
Tyrosine	amino acid	C9H11NO3	181.074	2	0.362		ZnSO4 . 7H2O .................0.1 g
Tryptophan	amino acid	C11H12N2O2	204.09	2	0.408		CuSO4 . 5H2O .................0.01 g
Methionine	amino acid	C5H11NO2S	149.051	2	0.298		AlK(SO4 2 ) . 12H O.............0.01 g 2
Glutamic Acid	amino acid	C5H9NO4	147.053	2	0.294		H3BO3 ........................0.01 g
Citrulline	amino acid derivative	C6H13N3O3	175.096	2	0.35		Na2MoO4 . 2H2O................0.01 g
Aspartic acid	amino acid	C4H7NO4	133.038	2	0.266		Distilled water..............1.0 L
Alanine	amino acid	C3H7NO2	89.0477	2	0.178
Histidine	amino acid	C6H9N3O2	155.069	2	0.31		Wolfe's Vitamin Solution: 10 mL/ Liter (1x)
Glutamine	amino acid	C5H10N2O3	146.069	2	0.292		Biotin.............................2.0 mg
4-guanidinobutyric acid	amino acid derivative	C5H11N3O2	145.085	0.59	0.086		Folic acid.........................2.0 mg
Hypoxanthine	nucleobase	C5H4N4O	136.039	0.42	0.057		Pyridoxine hydrochloride..........10.0 mg
Uracil	nucleotide	C4H4N2O2	112.027	0.32	0.036		Thiamine . HCl.....................5.0 mg
Thymine	nucleotide	C5H6N2O2	126.043	0.32	0.04		Riboflavin.........................5.0 mg
Guanine	nucleotide	C5H5N5O	151.049	0.32	0.048		Nicotinic acid.....................5.0 mg
Cytosine	nucleotide	C4H5N3O	111.043	0.32	0.036		Calcium D-(+)-pantothenate.........5.0 mg
Adenine	nucleotide	C5H5N5	135.054	0.32	0.043		Vitamin B12........................0.1 mg
Thymidine	nucleoside	C10H14N2O5	242.09	0.26	0.063		p-Aminobenzoic acid................5.0 mg
Spermidine	osmolyte	C7H19N3	145.158	0.26	0.038		Thioctic acid......................5.0 mg
Orotic acid	pyrimidine derivative	C5H4N2O4	156.017	0.26	0.041
Inosine	nucleoside	C10H12N4O5	268.081	0.26	0.07
Deoxyinosine	nucleoside	C10H12N4O4	252.086	0.26	0.066
Cytidine	nucleoside	C9H13N3O5	243.086	0.26	0.063
Choline	osmolyte	C5H14NO	104.108	0.26	0.027
Adenosine	nucleoside	C10H13N5O4	267.097	0.26	0.069
2'-Deoxyuridine	nucleotide	C9H12N2O5	228.075	0.26	0.059

## Sheet: Table S2 SI Table
Table S1. LC-MS/MS and GNPS parameters
Mass spectrometer parameters				LC parameters
	Instrument	Thermo QExactive			LC stack:	Agilent 1290 UHPLC Infinity I
	data acquisition mode	FULL MS / DD-MS² (TOPN)			Autosampler temperature:	4 degrees C
	ion polarity mode	injected 2x: 1st positive, then negative			Needle wash:	3 seconds, mode = flush port using 50:50 v/v methanol:water
Ion Source					Injection notes:	samples injected twice at 3uL (once in each ion polarity mode) followed by a solvent blank
	Sheath gas flow rate	55			Control notes:	Internal (in all samples) and external (injected every 10 samples) standards were used for quality control purposes; samples injected in random order
	Aux gas flow rate	20		HILIC Chromatography
	Sweep gas flow rate	2			Column compartment temperature:	held at 40 degrees C
	Spray voltage ( |kV| )	3			Column:	Agilent InfinityLab Poroshell 120 HILIC-Z, 2.1 × 150 mm, 2.7 µm
	Capillary temp. (degrees C)	400			Column Model:	683775-924
	S-lens RF level	50			Composition of mobile phase solvent A:	5mM ammonium acetate, 5uM methylene di-phosphonic acid in 99.8:0.2 v/v water:acetic acid
FULL MS settings					Composition of mobile phase solvent B:	5mM ammonium acetate in 95:4.8:0.2 v/v acetonitrile:water:acetic acid
	Runtime	0 to 21 min			Autosampler settings:	draw and eject @ 20uL/min, 2mm draw position w 2 sec. equilibration time and 5x flush out factor, 3 sec. flush port needle wash enabled, 3uL injection volume
	In-source CID	0.0 eV			Timetable:	Time	Flow (mL/min)	%A	%B
	Default charge state	1				0	0.45	0	100
	Microscans	1				1	0.45	0	100
	Resolution	70000				11	0.45	11	89
	AGC target	3000000				15.75	0.45	30	70
	Maximum IT	100 ms				16.25	0.45	80	20
	Number of scan ranges	1				18.5	0.45	80	20
	Scan range	70 to 1050 m/z				18.6	0.45	0	100
	Spectrum data type	Centroid				21	0.45	0	100
dd-MS2 settings					Internal standards	Component name	Vendor	Product SKU	Concentration
	Microscans	1				13C,15N Cell Free Amino Acid Mixture	Sigma-Aldrich	767964-1EA	diluted 1:2000
	Resolution	17500				13C-a,a,-trehalose	Omicron	TRE-002	10 ug/mL
	AGC target	100000				13C-mannitol	Omicron	ALD-030	10 ug/mL
	Maximum IT	50 ms				2-amino-3-bromo-5-methylbenzoic acid	Sigma-Aldrich	R435902-250MG	1 ug/mL
	Loop count	2				13C-15N-cytosine	Sigma-Aldrich	492108-10MG	5 ug/mL
	MSX count	1				13C-15N-uracil	CIL	CNLM-3917-PK	2 ug/mL
	TopN	2				15N-inosine	CIL	NLM-4264-PK	5.5 ug/mL
	Isolation window	1.0 m/z				15N-adenine	CIL	NLM-6924-PK	4 ug/mL
	Isolation offset	0.0 m/z				15N-hypoxanthine	CIL	NLM-8500-PK	3 ug/mL
	(N)CE / stepped (N)CE	nce: 10, 20, 40
	Spectrum data type	Centroid
dd settings
	Minimum AGC target	1000
	Intensity threshold	20000
	Charge exclusion	4 - 8, >8
	Exclude isotopes	on
	Dynamic exclusion	7.0 s

## Sheet: Table S3 exometabolomics
COMPOUND ANNOTATION									COMPOUND IDENTIFICATION SCORES									MS1 INTENSITY INFORMATION			MSMS INFORMATION				MSMS EVALUATION	ION INFORMATION			M/Z EVALUATION		CHROMATOGRAPHIC PEAK INFORMATION				RT EVALUATION
Compound #	Identified Metabolite	Name of metabolite searched for	Labels of Overlapping Compounds	Inchi Keys of Overlapping Compounds	Molecular Formula	Polarity	Exact Mass	Inchi Key	MSMS Score (0 to 1)	m/z score (0 to 1)	RT score (0 to 1)	Total ID Score (0 to 3)	Mass Spec Inititative Identification Level	Isomer details	Identification notes	MS1 notes	MS2 notes	Maximum MS1 intensity across all files	Filename w/ maximum MS1	Retention time of max intensity MS1 peak	File with highest MSMS match score	RT of highest matched MSMS scan	Number of ion matches in msms spectra to EMA reference spectra	List of ion matches in msms spectra to EMA reference spectra		Adduct	Theoretical m/z	Measured m/z	mass error (delta Da)	mass error (delta ppm)	Minimum retention time (min)	Maximum retention time (max)	Theoretical retention time (peak)	Detected RT (peak)	RT error (absolute delta)
Unique for study	Some isomers are not chromatographically or spectrally resolvable. Some compounds detected w/ >1 adduct (increases identification confidence but only use 1 for analysis).	Name of standard reference compound in library match.	compound with similar mz (abs difference <= 0.005) or monoisotopic molecular weight (abs difference <= 0.005) and RT (min or max within the RT-min-max-range of similar compound)	List of inchi keys that correspond to the compounds listed in the previous column			monoisotopic mass (neutral except for permanently charged molecules)	neutralized version	1 (MSMS matches ref. std.), 0.5 (possible match), 0 (no MSMS collected or no appropriate ref available), -1 (bad match)	1 (delta ppm </= 5 or delta Da </= 0.0015), 0.5 (delta ppm 5-10 and delta Da > 0.0015), 0 (delta ppm > 10) mz_quality	1 (delta RT </= 0.5), 0.5 (delta RT > 0.5 & </= 2), 0 (delta RT > 2 min)	sum of m/z, RT and MSMS score	Level 1 = Two independent and orthogonal properties match authentic standard; else = putative [Metabolomics. 2007 Sep; 3(3): 211-221. doi: 10.1007/s11306-007-0082-2]	Isomers have same formula (and m/z) and similar RT - MSMS spectra may be used to differentiate (exceptions) or RT elution order									mean # of fragment ions matching between compound in sample and reference compound / standard; may include parent and isotope ions and very low intensity background ions (these do not contribute to score)		MSMS score (highest across all samples), scale of 0 to 1 based on an algorithm. 0 = no match, 1 = perfect match. If no score, then no MSMS was acquired for that compound (@ m/z & RT window).	More than one may be detectable; the one evaluated is listed	theoretical m/z for a given compound / adduct pair	average m/z within 20ppm of theoretical detected across the top three most intense ions @ RT peak	absolute difference between theoretical and detected m/z	ppm difference between theoretical and detected m/z	Retention range including start and end of detection of an m/z value (Note: Peak Height is calculated as the highest intensity of an m/z within the min/max RT range. Peak Area is calculated as the integrated area under the curve for an m/z within the mix/max RT range.)		theoretical retention time for a compound based upon reference standard at highest intensity point of peak	average retention time for a detected compound at highest intensity point of peak across all samples	absolute difference between theoretical and detected RT peak
index	identified_metabolite	label	overlapping_compound	overlapping_inchi_keys	formula	polarity	exact_mass	inchi_key	msms_quality	mz_quality	rt_quality	total_score	msi_level	isomer_details	identification_notes	ms1_notes	ms2_notes	max_intensity	max_intensity_file	ms1_rt_peak	msms_file	msms_rt	msms_numberofions	msms_matchingions	msms_score	mz_adduct	mz_theoretical	mz_measured	mz_error	mz_ppmerror	rt_min	rt_max	rt_theoretical	rt_measured	rt_error	S1.G.t1_1_NA	S1.G.t2_1_NA	S1.G.t3_1_NA	S1.G.t4_1_NA	S1.G.t5_1_NA	S10.NG.t6_1_NA	S10.NG.t7_1_NA	S10.NG.t8_1_NA	S10.NG.t9_1_NA	S11.NG.t6_2_NA	S11.NG.t7_2_NA	S11.NG.t8_2_NA	S11.NG.t9_2_NA	S12.NG.t6_3_NA
0	C6 sugar alcohol	Mannitol			C6H14O6	negative	182.079	FBPFZTCFMRRESA-KVTDHHQDSA-N	0.5	1	0.5	2	putative	known isomer overlap: galactitol, mannitol, sorbitol		OK - single peak at correct RT	0.5, co-isolated precursor, partial match	5051025920	20190503_JJ_YH_Niyogi_CZmedxTS_0412Supern_QE144_HILICZ_USHXG01160_NEG_MSMS-v2_80_S2-G-t4_2_NA_044.h5	7.90009	20190503_JJ_YH_Niyogi_CZmedxTS_0412Supern_QE144_HILICZ_USHXG01160_NEG_MSMS-v2_100_S10-NG-t7_1_NA_110.h5	8.5	5	71.013,89.024,101.024,163.060,181.072	0.674	[M-H]-	181.072	181.072	0	0.0258	7.42	8.54	8.91	7.87	1.04	2834385	2104035456	5000944128	4983497728	3788835584	1507131008	224005776	753751360	80742968	353020000	219733520	461517152	4.78296e+06	37547248
1	Hexose peak 1	Glucose	Fructose//Glucose	LKDRXBCSQODPBY-VRPWFDPXSA-N//WQZGKKKJIJFFOK-GASJEMHNSA-N	C6H12O6	negative	180.063	WQZGKKKJIJFFOK-GASJEMHNSA-N	0	1	1	2	Level 1	known isomer overlap (note these also produce multiple peaks at ~4.5 min and 7.5 min): allose, fructose, glucose, galactose, mannose		OK - multiple peaks, unresolvable	0, no ref match available or no MSMS collected	415481568	20190503_JJ_YH_Niyogi_CZmedxTS_0412Supern_QE144_HILICZ_USHXG01160_NEG_MSMS-v2_97_S7-G-t7_1_NA_089.h5	4.84286						[M-2H]2-	89.0244	89.0243	0.0001	1.2151	4.04	6.34	4.54	4.87	0.33	3.18086e+06	13930819	66326036	74365680	244670784	123457648	86182568	30108870	23157412	36663580	16565708	130010392	2.71154e+06	15878727
5	Dihexose peak 1	Maltose	Maltose//Trehalose	GUBGYTABKSRVRQ-PICCSMPSSA-N//HDTRYLNUVZCQOY-LIZSDCNHSA-N	C12H22O11	negative	342.116	GUBGYTABKSRVRQ-PICCSMPSSA-N	0	1	1	2	Level 1	known isomer overlap (note that reducing sugars also form multiple overlapping peaks): cellobiose, lactose, palatinose, maltose, trehalose, melibiose		OK - multiple peaks, unresolvable	0, no ref match available or no MSMS collected	223459728	20190503_JJ_YH_Niyogi_CZmedxTS_0412Supern_QE144_HILICZ_USHXG01160_NEG_MSMS-v2_73_S1-G-t3_1_NA_014.h5	13.4214						[M-H]-	341.109	341.109	0.0002	0.4918	12.85	13.97	13.63	13.42	0.21	129564	115992624	223459728	206782768	131211696	14082233	657610	4.89296e+06	180078	3079586	1734267	2.82974e+06	54545.2	221003
6	C5 sugar alcohol	Arabitol			C5H12O5	negative	152.068	HEBKCHPVOIAQTA-IMJSIDKUSA-N	0	1	1	2	Level 1	known isomer overlap: arabitol, ribitol, xylitol		OK - single peak at correct RT	0, no ref match available or no MSMS collected	1501763200	20190503_JJ_YH_Niyogi_CZmedxTS_0412Supern_QE144_HILICZ_USHXG01160_NEG_MSMS-v2_87_S3-G-t5_3_NA_113.h5	4.51894	20190503_JJ_YH_Niyogi_CZmedxTS_0412Supern_QE144_HILICZ_USHXG01160_NEG_MSMS-v2_108_S12-NG-t8_3_NA_245.h5	4.44	0		31468214	[M-H]-	151.061	151.061	0.0001	0.7922	3.97	4.92	4.88	4.44	0.43	370638	222617680	746528256	1357267456	939848384	556766464	97193448	109004744	33120654	44770436	39904140	160329872	15974576	83799648
7	Leucine	Leucine	Isoleucine//Leucine	AGPKZVBTJJNPAG-WHFBIAKZSA-N//ROHFNLRQFUQHCH-UHFFFAOYSA-N	C6H13NO2	negative	131.095	ROHFNLRQFUQHCH-UHFFFAOYSA-N	1	1	1	3	Exceeds Level 1			OK - multiple peaks, resolvable	1, perfect match to internal reference library	1829981440	20190503_JJ_YH_Niyogi_CZmedxTS_0412Supern_QE144_HILICZ_USHXG01160_NEG_MSMS-v2_96_S12-NG-t6_3_NA_059.h5	8.89471	20190503_JJ_YH_Niyogi_CZmedxTS_0412Supern_QE144_HILICZ_USHXG01160_NEG_MSMS-v2_88_S4-NG-t5_1_NA_230.h5	8.73	2	130.066,130.087	0.9894	[M-H]-	130.087	130.087	0	0.2288	8.61	9.14	8.7	8.91	0.21	1437766912	652807488	1099410944	952042816	673986880	1726418560	1023702592	702077568	494185440	1488611072	784101312	1260359040	138859968	1829981440
8	Isoleucine	Isoleucine	Isoleucine//Leucine	AGPKZVBTJJNPAG-WHFBIAKZSA-N//ROHFNLRQFUQHCH-UHFFFAOYSA-N	C6H13NO2	negative	131.095	AGPKZVBTJJNPAG-WHFBIAKZSA-N	1	1	1	3	Exceeds Level 1			OK - multiple peaks, resolvable	1, perfect match to internal reference library	2085631104	20190503_JJ_YH_Niyogi_CZmedxTS_0412Supern_QE144_HILICZ_USHXG01160_NEG_MSMS-v2_96_S12-NG-t6_3_NA_059.h5	9.25703	20190503_JJ_YH_Niyogi_CZmedxTS_0412Supern_QE144_HILICZ_USHXG01160_NEG_MSMS-v2_99_S9-G-t7_3_NA_215.h5	9.2	2	57.469,130.087	0.9781	[M-H]-	130.087	130.087	0	0.1869	9.12	9.59	9.09	9.26	0.17	1573294848	805366080	1442752896	1249941888	938105024	1894458368	1058495424	760412416	518083904	1578596480	827801024	1374382080	125403160	2085631104
9	Glycine	Glycine			C2H5NO2	negative	75.032	DHMQDGOQFOQNFH-UHFFFAOYSA-N	1	1	1	3	Exceeds Level 1			OK - multiple peaks, resolvable	1, perfect match to internal reference library	36791208	20190503_JJ_YH_Niyogi_CZmedxTS_0412Supern_QE144_HILICZ_USHXG01160_NEG_MSMS-v2_96_S12-NG-t6_3_NA_059.h5	13.6597	20190503_JJ_YH_Niyogi_CZmedxTS_0412Supern_QE144_HILICZ_USHXG01160_NEG_MSMS-v2_58_S1-G-t0_1_NA_302.h5	13.77	2	56.134,74.024	0.9249	[M-H]-	74.0247	74.0244	0.0003	4.0678	13.51	13.8	13.69	13.67	0.03	18634700	3.42038e+06	13550068	14784943	5182720	26741064	17434260	6.83268e+06	4.64413e+06	10792936	3040747	18012016	3784833	36791208
10	Arginine	Arginine			C6H14N4O2	positive	174.112	ODKSFYDXXFIFQN-BYPYZUCNSA-N	1	1	1	3	Exceeds Level 1			OK - multiple peaks, resolvable	1, perfect match to internal reference library	986798784	20190503_JJ_YH_Niyogi_CZmedxTS_0412Supern_QE144_HILICZ_USHXG01160_POS_MSMS-v2_125_Soil-NG_2_NA_433.h5	16.7708	20190503_JJ_YH_Niyogi_CZmedxTS_0412Supern_QE144_HILICZ_USHXG01160_POS_MSMS-v2_71_S5-NG-t2_2_NA_199.h5	16.72	10	60.056,70.066,72.081,97.076,112.087,116.071,130.097,157.108,158.092,175.119	0.9304	[M+H]+	175.119	175.118	0.0006	3.3875	16.61	16.86	16.8	16.76	0.03	911102208	475197408	281623936	3743383	1.61934e+06	3.96555e+06	1844961	2.3784e+06	3.18087e+06	3.2135e+06	5.46435e+06	2.09067e+06	3.3807e+06	3.93905e+06
11	Proline	Proline			C5H9NO2	positive	115.063	ONIBWKKTOPOVIA-BYPYZUCNSA-N	0.5	1	1	2.5	Level 1			OK - single peak at correct RT	0.5, partial match of fragments	1300060544	20190503_JJ_YH_Niyogi_CZmedxTS_0412Supern_QE144_HILICZ_USHXG01160_POS_MSMS-v2_96_S12-NG-t6_3_NA_058.h5	10.1532	20190503_JJ_YH_Niyogi_CZmedxTS_0412Supern_QE144_HILICZ_USHXG01160_POS_MSMS-v2_66_S6-NG-t1_3_NA_049.h5	10.66	2	70.066,116.071	0.9808	[M+H]+	116.071	116.07	0.0001	1.0895	9.82	10.82	10.32	10.15	0.17	758916480	223000848	1015230912	1068425536	491439872	1221565824	767685760	393577056	305859360	509964320	206078448	782068096	289759104	1300060544
12	Threonine	Threonine			C4H9NO3	negative	119.058	AYFVYJQAPQTCCC-GBXIJSLDSA-N	1	1	1	3	Exceeds Level 1			OK - multiple peaks, resolvable	1, co-isolated precursor but all reference ions are in sample spectrum	400433728	20190503_JJ_YH_Niyogi_CZmedxTS_0412Supern_QE144_HILICZ_USHXG01160_NEG_MSMS-v2_96_S12-NG-t6_3_NA_059.h5	12.8815	20190503_JJ_YH_Niyogi_CZmedxTS_0412Supern_QE144_HILICZ_USHXG01160_NEG_MSMS-v2_83_S5-NG-t4_2_NA_212.h5	12.85	3	72.009,74.024,118.051	0.867	[M-H]-	118.051	118.051	0.0002	1.3284	12.72	13.07	13.02	12.88	0.14	244406208	51973492	226972640	226833072	81556920	394733312	214875520	97377896	66804112	139168512	49122088	248648464	64433472	400433728
13	Lysine	Lysine			C6H14N2O2	negative	146.106	KDXKERNSBIXSRK-YFKPBYRVSA-N	1	1	1	3	Exceeds Level 1			OK - single peak at correct RT	1, perfect match to internal reference library	1449846400	20190503_JJ_YH_Niyogi_CZmedxTS_0412Supern_QE144_HILICZ_USHXG01160_NEG_MSMS-v2_70_S4-NG-t2_1_NA_236.h5	16.8909	20190503_JJ_YH_Niyogi_CZmedxTS_0412Supern_QE144_HILICZ_USHXG01160_NEG_MSMS-v2_78_S6-NG-t3_3_NA_170.h5	16.89	2	99.093,145.098	0.9905	[M-H]-	145.098	145.098	0	0.3215	16.84	17	16.89	16.89	0.01	1194927360	415392192	524813920	394234336	126520352	209444224	130889016	5891450	967213	152620928	194572144	41124184	623357	621314624
14	Phenylalanine	Phenylalanine			C9H11NO2	negative	165.079	COLNVLDHVKWLRT-QMMMGPOBSA-N	1	1	1	3	Exceeds Level 1			OK - multiple peaks, resolvable	1, perfect match to internal reference library	2584380928	20190503_JJ_YH_Niyogi_CZmedxTS_0412Supern_QE144_HILICZ_USHXG01160_NEG_MSMS-v2_96_S12-NG-t6_3_NA_059.h5	8.65322	20190503_JJ_YH_Niyogi_CZmedxTS_0412Supern_QE144_HILICZ_USHXG01160_NEG_MSMS-v2_69_S3-G-t2_3_NA_188.h5	8.72	3	72.009,147.045,164.072	0.9482	[M-H]-	164.072	164.072	0	0.1525	8.45	8.83	8.36	8.65	0.28	2050636416	811593216	1413283200	1256817408	960146304	2403221248	1454552192	1138533760	748809280	2073575552	1091883648	1780525056	409783264	2584380928
15	Hexose peak 2	Mannose			C6H12O6	negative	180.063	WQZGKKKJIJFFOK-QTVWNMPRSA-N	0.5	1	1	2.5	Level 1	known isomer overlap (note these also produce multiple peaks at ~4.5 min and 7.5 min): allose, fructose, glucose, galactose, mannose		OK - multiple peaks, unresolvable	0.5, partial match of fragments	37169464	20190503_JJ_YH_Niyogi_CZmedxTS_0412Supern_QE144_HILICZ_USHXG01160_NEG_MSMS-v2_73_S1-G-t3_1_NA_014.h5	6.88214	20190503_JJ_YH_Niyogi_CZmedxTS_0412Supern_QE144_HILICZ_USHXG01160_NEG_MSMS-v2_79_S1-G-t4_1_NA_062.h5	6.82	7	59.013,71.013,89.024,101.024,119.035,178.816,179.081	0.6874	[M-H]-	179.056	179.056	0.0001	0.3441	6.54	9.42	7.57	7.48	0.09	504301	19671526	37169464	19402968	12937564	5446412	6.31409e+06	7619885	6696032	2.13824e+06	3.71822e+06	10615951	6.81026e+06	2379031
17	Carnitine	Carnitine			C7H16NO3+	positive	162.112	PHIQHXFUZVPYII-ZCFIWIBFSA-O	1	1	1	3	Exceeds Level 1			OK - single peak at correct RT	1, perfect match to internal reference library	3073266432	20190503_JJ_YH_Niyogi_CZmedxTS_0412Supern_QE144_HILICZ_USHXG01160_POS_MSMS-v2_96_S12-NG-t6_3_NA_058.h5	12.7608	20190503_JJ_YH_Niyogi_CZmedxTS_0412Supern_QE144_HILICZ_USHXG01160_POS_MSMS-v2_68_S2-G-t2_2_NA_151.h5	13.05	5	60.081,85.029,102.091,103.039,162.112	0.9588	[M]+	162.113	162.112	0.0005	3.2697	12.64	13.11	12.8	12.77	0.04	2496753920	2135182464	2680633856	2754121216	2232275712	2901449984	2481313536	2258657024	1915669760	2538381824	2022021504	2513159424	2020687488	3073266432
18	Asparagine	Asparagine			C4H8N2O3	negative	132.053	DCXYFEDJOCDNAF-REOHCLBHSA-N	1	1	1	3	Exceeds Level 1			OK - single peak at correct RT	1, perfect match to internal reference library	289656224	20190503_JJ_YH_Niyogi_CZmedxTS_0412Supern_QE144_HILICZ_USHXG01160_NEG_MSMS-v2_96_S12-NG-t6_3_NA_059.h5	13.8935	20190503_JJ_YH_Niyogi_CZmedxTS_0412Supern_QE144_HILICZ_USHXG01160_NEG_MSMS-v2_109_S7-G-t9_1_NA_314.h5	13.86	12	58.029,70.029,71.013,71.025,72.009,86.025,95.025,111.020,113.028,113.036,114.020,131.046	0.9112	[M-H]-	131.046	131.046	0	0.1269	13.76	14.26	13.97	13.9	0.07	224192720	70938976	186714352	155474944	90166104	253215712	159172848	113083952	74333056	159954400	58305984	174909008	77499496	289656224
19	Serine	Serine			C3H7NO3	negative	105.043	MTCFGRXMJLQNBG-REOHCLBHSA-N	0.5	1	1	2.5	Level 1			OK - multiple peaks, resolvable	0.5, partial match of fragments	91251728	20190503_JJ_YH_Niyogi_CZmedxTS_0412Supern_QE144_HILICZ_USHXG01160_NEG_MSMS-v2_96_S12-NG-t6_3_NA_059.h5	13.8545	20190503_JJ_YH_Niyogi_CZmedxTS_0412Supern_QE144_HILICZ_USHXG01160_NEG_MSMS-v2_106_S10-NG-t8_1_NA_287.h5	13.83	3	72.009,74.024,104.035	0.8973	[M-H]-	104.035	104.035	0.0002	1.5801	13.75	13.95	13.91	13.86	0.05	61706972	24973098	76989936	62938464	28814604	78912368	45821824	20482392	15855241	28573756	8497870	50271196	14516855	91251728
20	Valine	Valine			C5H11NO2	negative	117.079	KZSNJWFQEVHDMF-BYPYZUCNSA-N	0.5	1	1	2.5	Level 1		confirmed IS is at 10.4	OK - multiple peaks, resolvable	0.5, co-isolated precursor, partial match	701356992	20190503_JJ_YH_Niyogi_CZmedxTS_0412Supern_QE144_HILICZ_USHXG01160_NEG_MSMS-v2_96_S12-NG-t6_3_NA_059.h5	10.3883	20190503_JJ_YH_Niyogi_CZmedxTS_0412Supern_QE144_HILICZ_USHXG01160_NEG_MSMS-v2_101_S11-NG-t7_2_NA_377.h5	10.46	2	116.072,116.929	0.9078	[M-H]-	116.072	116.072	0.0001	0.7765	10.26	10.86	10.53	10.39	0.14	482766272	195723360	455981184	397751008	234187376	645700352	370290176	270866912	196372400	465489216	203014656	441959936	150377408	701356992
21	Tyrosine	Tyrosine			C9H11NO3	negative	181.074	OUYCCCASQSFEME-QMMMGPOBSA-N	1	1	1	3	Exceeds Level 1			OK - single peak at correct RT	1, perfect match to internal reference library	947259392	20190503_JJ_YH_Niyogi_CZmedxTS_0412Supern_QE144_HILICZ_USHXG01160_NEG_MSMS-v2_94_S10-NG-t6_1_NA_056.h5	11.2759	20190503_JJ_YH_Niyogi_CZmedxTS_0412Supern_QE144_HILICZ_USHXG01160_NEG_MSMS-v2_67_S1-G-t2_1_NA_395.h5	11.49	5	72.009,93.034,119.050,163.040,180.066	0.925	[M-H]-	180.067	180.066	0.0001	0.6898	11.09	11.61	11.3	11.28	0.02	674270784	258001056	560384768	416557472	296980320	947259392	411172384	419375712	251441872	796702848	183708384	523887744	161488608	928339712
22	Tryptophan	Tryptophan			C11H12N2O2	negative	204.09	QIVBCDIJIAJPQS-SECBINFHSA-N	1	1	1	3	Exceeds Level 1			OK - single peak at correct RT	1, perfect match to internal reference library	551884672	20190503_JJ_YH_Niyogi_CZmedxTS_0412Supern_QE144_HILICZ_USHXG01160_NEG_MSMS-v2_96_S12-NG-t6_3_NA_059.h5	9.7852	20190503_JJ_YH_Niyogi_CZmedxTS_0412Supern_QE144_HILICZ_USHXG01160_NEG_MSMS-v2_68_S2-G-t2_2_NA_152.h5	9.74	8	72.009,74.024,116.051,130.066,142.066,159.093,186.056,203.082	0.9199	[M-H]-	203.083	203.083	0.0001	0.2873	9.61	10.05	9.55	9.79	0.24	466478144	191552320	347594112	230484048	161022656	525309632	264529200	243836416	151831456	489536512	207688192	287911776	150584368	551884672
23	Methionine	Methionine			C5H11NO2S	negative	149.051	FFEARJCKVFRZRR-BYPYZUCNSA-N	0.5	1	1	2.5	Level 1			OK - multiple peaks, resolvable	0.5, partial match of fragments	420183872	20190503_JJ_YH_Niyogi_CZmedxTS_0412Supern_QE144_HILICZ_USHXG01160_NEG_MSMS-v2_66_S6-NG-t1_3_NA_050.h5	9.88862	20190503_JJ_YH_Niyogi_CZmedxTS_0412Supern_QE144_HILICZ_USHXG01160_NEG_MSMS-v2_69_S3-G-t2_3_NA_188.h5	10.06	2	100.041,148.043	0.8209	[M-H]-	148.044	148.044	0.0001	0.7052	9.64	10.12	9.83	9.93	0.1	331580160	118349688	315900448	260127280	129216296	380100576	213284544	108054736	72215488	212625008	88473992	261035568	39978732	403874464
24	Glutamic Acid	Glutamic Acid			C5H9NO4	negative	147.053	WHUUTDBJXJRKMK-VKHMYHEASA-N	1	1	1	3	Exceeds Level 1			OK - single peak at correct RT	1, perfect match to internal reference library	688814912	20190503_JJ_YH_Niyogi_CZmedxTS_0412Supern_QE144_HILICZ_USHXG01160_NEG_MSMS-v2_94_S10-NG-t6_1_NA_056.h5	15.6602	20190503_JJ_YH_Niyogi_CZmedxTS_0412Supern_QE144_HILICZ_USHXG01160_NEG_MSMS-v2_61_S1-G-t1_1_NA_182.h5	15.64	3	102.056,128.036,146.046	0.857	[M-H]-	146.046	146.046	0.0001	0.4294	15.52	15.95	15.69	15.66	0.03	493084960	224029616	608178496	518942720	342724544	688814912	172559680	109953880	104804920	529296416	203648624	453533760	1.043e+06	645698432
25	Citrulline	Citrulline			C6H13N3O3	negative	175.096	RHGKLRLOHDJJDR-BYPYZUCNSA-N	1	1	1	3	Exceeds Level 1			OK - single peak at correct RT	1, perfect match to internal reference library	350881248	20190503_JJ_YH_Niyogi_CZmedxTS_0412Supern_QE144_HILICZ_USHXG01160_NEG_MSMS-v2_94_S10-NG-t6_1_NA_056.h5	14.7733	20190503_JJ_YH_Niyogi_CZmedxTS_0412Supern_QE144_HILICZ_USHXG01160_NEG_MSMS-v2_64_S4-NG-t1_1_NA_371.h5	14.75	2	131.082,174.056	0.9685	[M-H]-	174.088	174.088	0.0001	0.6059	14.63	15.09	14.75	14.78	0.03	281172992	133825216	266050800	230821952	165449168	350881248	226909104	176026544	118223568	266492208	148326480	261625200	52554852	350669536
26	Aspartic acid	Aspartic acid			C4H7NO4	negative	133.038	CKLJMWTZIZZHCS-REOHCLBHSA-N	1	1	1	3	Exceeds Level 1			OK - single peak at correct RT	1, perfect match to internal reference library	396511264	20190503_JJ_YH_Niyogi_CZmedxTS_0412Supern_QE144_HILICZ_USHXG01160_NEG_MSMS-v2_94_S10-NG-t6_1_NA_056.h5	15.8323	20190503_JJ_YH_Niyogi_CZmedxTS_0412Supern_QE144_HILICZ_USHXG01160_NEG_MSMS-v2_90_S6-NG-t5_3_NA_416.h5	15.93	4	71.013,88.040,115.003,132.030	0.8732	[M-H]-	132.03	132.03	0.0001	0.8731	15.69	16.2	15.9	15.84	0.06	266816224	110490264	364750400	336764480	188953152	396511264	112061056	63728568	67569584	249290512	85141672	245619248	360779	364739616
27	alanine	alanine			C3H7NO2	negative	89.0477	QNAYBMKLOCPYGJ-REOHCLBHSA-N	1	1	1	3	Exceeds Level 1			OK - multiple peaks, resolvable	1, perfect match to internal reference library	62377116	20190503_JJ_YH_Niyogi_CZmedxTS_0412Supern_QE144_HILICZ_USHXG01160_NEG_MSMS-v2_96_S12-NG-t6_3_NA_059.h5	12.8326	20190503_JJ_YH_Niyogi_CZmedxTS_0412Supern_QE144_HILICZ_USHXG01160_NEG_MSMS-v2_93_S9-G-t6_3_NA_233.h5	12.8	2	72.051,88.040	0.9923	[M-H]-	88.0404	88.0403	0.0001	1.6467	12.64	13.01	12.93	12.83	0.1	34725464	9754419	44412368	44035620	17839826	59920256	35274208	17522870	12208141	24766750	8707038	37625372	10922863	62377116
28	histidine	histidine			C6H9N3O2	positive	155.069	HNDVDQJCIGZPNO-YFKPBYRVSA-N	1	1	1	3	Exceeds Level 1			OK - single peak at correct RT	1, perfect match to internal reference library	949030848	20190503_JJ_YH_Niyogi_CZmedxTS_0412Supern_QE144_HILICZ_USHXG01160_POS_MSMS-v2_96_S12-NG-t6_3_NA_058.h5	14.3517	20190503_JJ_YH_Niyogi_CZmedxTS_0412Supern_QE144_HILICZ_USHXG01160_POS_MSMS-v2_80_S2-G-t4_2_NA_043.h5	14.54	3	95.061,110.071,156.078	0.9499	[M+H]+	156.077	156.076	0.0004	2.401	14.19	14.65	14.52	14.35	0.17	673699264	284781664	711706624	623538944	363310816	808634240	369821056	150249728	56167904	680688960	211298880	354896160	4923630	949030848
29	Glutamine	Glutamine			C5H10N2O3	negative	146.069	ZDXPYRJPNDTMRX-VKHMYHEASA-N	1	1	1	3	Exceeds Level 1			OK - single peak at correct RT	1, co-isolated precursor but all reference ions are in sample spectrum	47045932	20190503_JJ_YH_Niyogi_CZmedxTS_0412Supern_QE144_HILICZ_USHXG01160_NEG_MSMS-v2_96_S12-NG-t6_3_NA_059.h5	13.8623	20190503_JJ_YH_Niyogi_CZmedxTS_0412Supern_QE144_HILICZ_USHXG01160_NEG_MSMS-v2_86_S2-G-t5_2_NA_167.h5	13.88	12	72.009,74.024,82.030,84.045,99.056,101.072,107.025,109.041,125.036,127.051,128.035,145.062	0.8129	[M-H]-	145.062	145.062	0.0001	0.8661	13.73	14.02	13.9	13.86	0.04	31346560	11381373	21818034	16439786	12164866	38072376	28288248	16173816	7.92901e+06	30418886	13357152	27257758	1269051	47045932
30	4-guanidinobutyric acid	4-guanidinobutyric acid			C5H11N3O2	positive	145.085	TUHVEAJXIMEOSA-UHFFFAOYSA-N	1	1	1	3	Exceeds Level 1			OK - multiple peaks, resolvable	1, perfect match to internal reference library	1143510656	20190503_JJ_YH_Niyogi_CZmedxTS_0412Supern_QE144_HILICZ_USHXG01160_POS_MSMS-v2_73_S1-G-t3_1_NA_013.h5	13.4791	20190503_JJ_YH_Niyogi_CZmedxTS_0412Supern_QE144_HILICZ_USHXG01160_POS_MSMS-v2_70_S4-NG-t2_1_NA_235.h5	13.45	9	60.056,69.034,86.060,87.044,104.071,111.055,128.082,129.066,146.092	0.9548	[M+H]+	146.092	146.092	0.0003	1.985	13.33	13.59	13.41	13.48	0.07	586991616	441474720	1143510656	952569472	558440448	758239552	484705184	441296352	342426848	601072768	312961696	535048992	368749952	799727232
31	Hypoxanthine	Hypoxanthine			C5H4N4O	positive	136.039	FDGQSTZJBFJUBT-UHFFFAOYSA-N	1	1	1	3	Exceeds Level 1		IS at 2.74	OK - multiple peaks, resolvable	1, perfect match to internal reference library	1614104832	20190503_JJ_YH_Niyogi_CZmedxTS_0412Supern_QE144_HILICZ_USHXG01160_POS_MSMS-v2_66_S6-NG-t1_3_NA_049.h5	2.74297	20190503_JJ_YH_Niyogi_CZmedxTS_0412Supern_QE144_HILICZ_USHXG01160_POS_MSMS-v2_75_S3-G-t3_3_NA_208.h5	2.85	4	94.040,110.035,119.035,137.046	0.9348	[M+H]+	137.046	137.046	0.0002	1.667	2.56	2.88	2.81	2.75	0.06	1429243776	1056934080	1573835392	1179450880	1.22944e+06	128046408	5.41499e+06	3.72118e+06	3.91092e+06	381708096	6.72798e+06	2.20154e+06	4.25115e+06	786123712
32	Uracil	Uracil			C4H4N2O2	negative	112.027	ISAKRJDGNUQOIC-UHFFFAOYSA-N	0.5	1	1	2.5	Level 1			OK - multiple peaks, resolvable	0.5, partial match of fragments	1001083456	20190503_JJ_YH_Niyogi_CZmedxTS_0412Supern_QE144_HILICZ_USHXG01160_NEG_MSMS-v2_96_S12-NG-t6_3_NA_059.h5	1.29194	20190503_JJ_YH_Niyogi_CZmedxTS_0412Supern_QE144_HILICZ_USHXG01160_NEG_MSMS-v2_62_S2-G-t1_2_NA_128.h5	1.23	2	110.975,111.020	0.9065	[M-H]-	111.02	111.02	0	0.0031	1.22	1.47	1.31	1.29	0.02	551175104	233541872	750496256	697766528	310840800	710592256	789933376	432619520	249640352	413882368	153345856	380376480	352583552	1001083456
33	Thymine	Thymine			C5H6N2O2	negative	126.043	RWQNBRDOKXIBIV-UHFFFAOYSA-N	0.5	1	1	2.5	Level 1		thymidine at 1.45 produces similar fragment to thymine	OK - multiple peaks, resolvable	0.5, co-isolated precursor, partial match	995649408	20190503_JJ_YH_Niyogi_CZmedxTS_0412Supern_QE144_HILICZ_USHXG01160_NEG_MSMS-v2_96_S12-NG-t6_3_NA_059.h5	1.18249	20190503_JJ_YH_Niyogi_CZmedxTS_0412Supern_QE144_HILICZ_USHXG01160_NEG_MSMS-v2_100_S10-NG-t7_1_NA_110.h5	1.27	2	50.474,125.036	0.813	[M-H]-	125.036	125.036	0.0001	0.8468	1.11	1.33	1.2	1.18	0.01	662746112	290516000	779202944	759981696	372873120	969458560	661938944	342143200	276438464	580601472	231928240	500547072	308089184	995649408
34	Guanine	Guanine			C5H5N5O	positive	151.049	UYTPUPDQBNUYGX-UHFFFAOYSA-N	1	1	1	3	Exceeds Level 1			OK - multiple peaks, resolvable	1, perfect match to internal reference library	1095051392	20190503_JJ_YH_Niyogi_CZmedxTS_0412Supern_QE144_HILICZ_USHXG01160_POS_MSMS-v2_73_S1-G-t3_1_NA_013.h5	5.76327	20190503_JJ_YH_Niyogi_CZmedxTS_0412Supern_QE144_HILICZ_USHXG01160_POS_MSMS-v2_82_S4-NG-t4_1_NA_385.h5	5.8	7	109.051,110.035,128.045,134.046,135.030,152.057,153.041	0.9515	[M+H]+	152.057	152.056	0.0004	2.3991	5.51	6.14	5.73	5.76	0.03	973265408	811655872	1095051392	806607424	4674848	127396600	3.56936e+06	2.85043e+06	2.72194e+06	151412176	4.99647e+06	3.41054e+06	2.52833e+06	334748256
35	Cytosine	Cytosine			C4H5N3O	positive	111.043	OPTASPLRGRRNAP-UHFFFAOYSA-N	1	1	1	3	Exceeds Level 1			OK - single peak at correct RT	1, perfect match to internal reference library	7459427840	20190503_JJ_YH_Niyogi_CZmedxTS_0412Supern_QE144_HILICZ_USHXG01160_POS_MSMS-v2_122_Soil-G_2_NA_292.h5	4.31849	20190503_JJ_YH_Niyogi_CZmedxTS_0412Supern_QE144_HILICZ_USHXG01160_POS_MSMS-v2_121_Soil-G_1_NA_310.h5	4.78	6	67.030,68.014,69.045,94.040,95.024,112.051	0.9723	[M+H]+	112.051	112.05	0.0003	3.1081	3.89	4.89	4.39	4.32	0.06	1772322688	6352794112	7424992768	6761421312	3280961280	3288600576	1833818240	2131482624	1155190144	2230634752	1094475392	1636684672	1566435328	2441289216
36	Adenine	Adenine			C5H5N5	positive	135.054	GFFGJBXGBJISGV-UHFFFAOYSA-N	1	1	1	3	Exceeds Level 1			OK - single peak at correct RT	1, perfect match to internal reference library	3066025728	20190503_JJ_YH_Niyogi_CZmedxTS_0412Supern_QE144_HILICZ_USHXG01160_POS_MSMS-v2_122_Soil-G_2_NA_292.h5	2.3604	20190503_JJ_YH_Niyogi_CZmedxTS_0412Supern_QE144_HILICZ_USHXG01160_POS_MSMS-v2_126_Soil-NG_3_NA_421.h5	2.35	4	94.040,119.035,136.062,137.046	0.9503	[M+H]+	136.062	136.061	0.0004	2.6763	2.15	2.54	2.3	2.35	0.05	2623686656	2381906688	2532448512	1463750400	245702032	471622528	173171424	77383112	92634784	349040864	148576688	300423328	5.03255e+06	434772128
37	Thymidine	Thymidine			C10H14N2O5	negative	242.09	IQFYYKKMVGJFEH-XLPZGREQSA-N	0.5	1	1	2.5	Level 1			OK - multiple peaks, resolvable	0.5, partial match of fragments	683708992	20190503_JJ_YH_Niyogi_CZmedxTS_0412Supern_QE144_HILICZ_USHXG01160_NEG_MSMS-v2_73_S1-G-t3_1_NA_014.h5	1.4577	20190503_JJ_YH_Niyogi_CZmedxTS_0412Supern_QE144_HILICZ_USHXG01160_NEG_MSMS-v2_81_S3-G-t4_3_NA_086.h5	1.56	2	151.058,241.074	0.5722	[M-H]-	241.083	241.083	0.0001	0.4875	1.37	1.69	1.47	1.46	0.01	556102656	384177056	683708992	591507200	438139520	647349888	294949056	198375728	209916352	582068096	358738912	529109568	1.06836e+06	546922816
38	Spermidine	Spermidine			C7H19N3	positive	145.158	ATHGHQPFGPMSJY-UHFFFAOYSA-N	0	1	1	2	Level 1			OK - multiple peaks, unresolvable	0, no ref match available or no MSMS collected	30170152	20190503_JJ_YH_Niyogi_CZmedxTS_0412Supern_QE144_HILICZ_USHXG01160_POS_MSMS-v2_75_S3-G-t3_3_NA_208.h5	7.99769						[M+H]+	146.165	146.165	0.0003	1.9602	7.67	8.88	7.89	7.93	0.04	5159534	5.43038e+06	3210247	9967674	4.8077e+06	18366082	4.15533e+06	5.95061e+06	4.74836e+06	2.3099e+06	8104447	3.19908e+06	2.19787e+06	11004676
39	Orotic acid	Orotic acid			C5H4N2O4	negative	156.017	PXQPEWDEAKTCGB-UHFFFAOYSA-N	1	1	1	3	Exceeds Level 1			OK - single peak at correct RT	1, co-isolated precursor but all reference ions are in sample spectrum	27620970	20190503_JJ_YH_Niyogi_CZmedxTS_0412Supern_QE144_HILICZ_USHXG01160_NEG_MSMS-v2_94_S10-NG-t6_1_NA_056.h5	6.89917	20190503_JJ_YH_Niyogi_CZmedxTS_0412Supern_QE144_HILICZ_USHXG01160_NEG_MSMS-v2_110_S8-G-t9_2_NA_350.h5	6.89	2	111.020,155.010	0.8393	[M-H]-	155.01	155.01	0.0001	0.4449	6.66	7.19	7.3	6.94	0.36	961145	878276	7.20761e+06	10488733	6.33796e+06	27620970	3.70275e+06	2697730	2.30896e+06	2732244	1.11738e+06	5.18112e+06	2.25013e+06	7209028
40	Inosine	Inosine			C10H12N4O5	negative	268.081	UGQMRVRMYYASKQ-KQYNXXCUSA-N	1	1	1	3	Exceeds Level 1			OK - single peak at correct RT	1, perfect match to internal reference library	2067737472	20190503_JJ_YH_Niyogi_CZmedxTS_0412Supern_QE144_HILICZ_USHXG01160_NEG_MSMS-v2_91_S7-G-t6_1_NA_011.h5	4.81384	20190503_JJ_YH_Niyogi_CZmedxTS_0412Supern_QE144_HILICZ_USHXG01160_NEG_MSMS-v2_106_S10-NG-t8_1_NA_287.h5	4.59	3	92.025,135.031,267.073	0.9724	[M-H]-	267.074	267.074	0	0.0518	4.44	5.19	4.94	4.8	0.14	397484800	1355037056	1858694784	1991812096	1339568128	542771264	318372832	200457888	219129712	406335424	343522656	505754784	887319	486272608
42	Cytidine	Cytidine			C9H13N3O5	negative	243.086	UHDGCWIWMRVCDJ-XVFCMESISA-N	1	1	1	3	Exceeds Level 1		low intensity background ions in ms2	OK - single peak at correct RT	1, perfect match to internal reference library	328905952	20190503_JJ_YH_Niyogi_CZmedxTS_0412Supern_QE144_HILICZ_USHXG01160_NEG_MSMS-v2_94_S10-NG-t6_1_NA_056.h5	6.11876	20190503_JJ_YH_Niyogi_CZmedxTS_0412Supern_QE144_HILICZ_USHXG01160_NEG_MSMS-v2_60_S3-G-t0_3_NA_428.h5	5.97	3	109.041,152.046,242.077	0.7106	[M-H]-	242.078	242.078	0.0001	0.5556	5.86	6.63	6.36	6.13	0.23	243864384	156672448	281621920	275543072	203831792	328905952	148587184	89550240	99013296	268981248	177859584	299264320	395346	246224224
43	Choline	Choline			C5H14NO+	positive	104.107	OEYIOHPDSNJKLS-UHFFFAOYSA-N	1	1	1	3	Exceeds Level 1			OK - multiple peaks, unresolvable	1, perfect match to internal reference library	193726080	20190503_JJ_YH_Niyogi_CZmedxTS_0412Supern_QE144_HILICZ_USHXG01160_POS_MSMS-v2_97_S7-G-t7_1_NA_088.h5	3.98401	20190503_JJ_YH_Niyogi_CZmedxTS_0412Supern_QE144_HILICZ_USHXG01160_POS_MSMS-v2_74_S2-G-t3_2_NA_070.h5	3.61	4	58.066,59.073,60.081,104.107	0.9672	[M]+	104.107	104.107	0.0002	1.6956	3.27	4.77	3.77	4.01	0.24	7.31781e+06	4.74388e+06	39946848	13003375	44023792	39980096	41489276	35043204	33126708	28581956	11800942	86173208	12939314	63734592
44	Adenosine	Adenosine			C10H13N5O4	positive	267.097	OIRDTQYFTABQOQ-KQYNXXCUSA-N	1	1	1	3	Exceeds Level 1		resolvable at peak apex but overlapping a lot, maybe best to use neg mode, unclear what the overlapping comp are	OK - multiple peaks, resolvable	1, perfect match to internal reference library	2095732864	20190503_JJ_YH_Niyogi_CZmedxTS_0412Supern_QE144_HILICZ_USHXG01160_POS_MSMS-v2_73_S1-G-t3_1_NA_013.h5	2.67539	20190503_JJ_YH_Niyogi_CZmedxTS_0412Supern_QE144_HILICZ_USHXG01160_POS_MSMS-v2_100_S10-NG-t7_1_NA_109.h5	2.62	2	136.062,268.103	0.9835	[M+H]+	268.104	268.103	0.0007	2.4267	2.58	2.83	2.78	2.67	0.11	1800227968	1464892672	2095732864	2081667072	1429050112	1808653056	882533376	735334080	736692096	1639543680	1018175232	1360964736	8.34422e+06	1288215040
45	2'-Deoxyuridine	2'-Deoxyuridine			C9H12N2O5	negative	228.075	MXHRCPNRJAMMIM-SHYZEUOFSA-N	0.5	1	1	2.5	Level 1		low intensity ms2, non matching likely background ions	OK - multiple peaks, resolvable	0.5, co-isolated precursor, partial match	530379744	20190503_JJ_YH_Niyogi_CZmedxTS_0412Supern_QE144_HILICZ_USHXG01160_NEG_MSMS-v2_73_S1-G-t3_1_NA_014.h5	1.68844	20190503_JJ_YH_Niyogi_CZmedxTS_0412Supern_QE144_HILICZ_USHXG01160_NEG_MSMS-v2_125_Soil-NG_2_NA_434.h5	1.77	2	184.060,227.067	0.4731	[M-H]-	227.067	227.067	0.0002	0.7184	1.58	1.9	1.73	1.69	0.04	7.2954e+06	3.77587e+06	9600794	9003695	5088253	10306142	8552304	1.49887e+06	1.73796e+06	5635212	3568582	6.99577e+06	37040.9	9082233
0	Xanthine	Xanthine			C5H4N4O2	negative	152.033	LRFVTYWOQMYALW-UHFFFAOYSA-N	1	1	1	3	Exceeds Level 1			OK - single peak at correct RT	1, perfect match to internal reference library	246801808	20190503_JJ_YH_Niyogi_CZmedxTS_0412Supern_QE144_HILICZ_USHXG01160_NEG_MSMS-v2_96_S12-NG-t6_3_NA_059.h5	2.37404	20190503_JJ_YH_Niyogi_CZmedxTS_0412Supern_QE144_HILICZ_USHXG01160_NEG_MSMS-v2_87_S3-G-t5_3_NA_113.h5	2.36	4	108.020,126.030,133.016,151.026	1	[M-H]-	151.026	151.026	0	0.1356	2.21	2.61	2.48	2.37	0.11	4248503	3.61992e+06	4900864	12467147	21990810	900781	11037670	6.71406e+06	2.92028e+06	7659652	766196	1.01763e+06	257684	246801808
1	Allantoin	Allantoin			C4H6N4O3	negative	158.044	POJWUDADGALRAB-UHFFFAOYSA-N	0.5	1	1	2.5	Level 1		low intensity MS2 with multiple contaminating precursors, all of the intense ref ions matched, some of the low ones missing likely bc MS2 intensity is low	OK - single peak at correct RT	0.5, co-isolated precursor, partial match	6860357	20190503_JJ_YH_Niyogi_CZmedxTS_0412Supern_QE144_HILICZ_USHXG01160_NEG_MSMS-v2_100_S10-NG-t7_1_NA_110.h5	4.27456	20190503_JJ_YH_Niyogi_CZmedxTS_0412Supern_QE144_HILICZ_USHXG01160_NEG_MSMS-v2_100_S10-NG-t7_1_NA_110.h5	4.33	4	72.009,97.005,114.031,157.025	0.4273	[M-H]-	157.037	157.036	0.0002	1.3185	4.11	4.63	4.49	4.31	0.18	NA	31051	73388.8	2.33501e+06	2.08096e+06	202502	6860357	2827820	1278117	59686.2	169936	887331	1.96033e+06	1.28227e+06
2	Ornithine	Ornithine			C5H12N2O2	negative	132.09	AHLPHDHHMVZTML-BYPYZUCNSA-N	1	1	1	3	Exceeds Level 1			OK - multiple peaks, resolvable	1, perfect match to internal reference library	35336352	20190503_JJ_YH_Niyogi_CZmedxTS_0412Supern_QE144_HILICZ_USHXG01160_NEG_MSMS-v2_71_S5-NG-t2_2_NA_200.h5	16.9275	20190503_JJ_YH_Niyogi_CZmedxTS_0412Supern_QE144_HILICZ_USHXG01160_NEG_MSMS-v2_82_S4-NG-t4_1_NA_386.h5	17	1	131.091	0	[M-H]-	131.083	131.083	0	0.2081	16.87	17	16.92	16.92	0.01	26315886	5.10914e+06	10832734	10742832	5704384	8775800	2.57066e+06	761950	513311	5.65152e+06	2.87617e+06	3101928	51438.8	8093199
4	Fumaric acid	Fumaric acid			C4H4O4	negative	116.011	VZCYOOQTPOCHFL-OWOJBTEDSA-N	1	1	1	3	Exceeds Level 1			OK - single peak at shifted RT	1, co-isolated precursor but all reference ions are in sample spectrum	10317568	20190503_JJ_YH_Niyogi_CZmedxTS_0412Supern_QE144_HILICZ_USHXG01160_NEG_MSMS-v2_91_S7-G-t6_1_NA_011.h5	15.8389	20190503_JJ_YH_Niyogi_CZmedxTS_0412Supern_QE144_HILICZ_USHXG01160_NEG_MSMS-v2_73_S1-G-t3_1_NA_014.h5	15.83	4	71.014,97.931,114.934,115.004	0.7541	[M-H]-	115.004	115.004	0.0002	1.3671	15.73	16.01	16.32	15.84	0.48	7544963	4081485	10073293	8.33325e+06	6.00993e+06	9525807	2889776	1.9731e+06	2.13543e+06	8824443	3089362	6773169	70540	9638597
6	N-acetyl-glutamic acid	N-acetyl-glutamic acid			C7H11NO5	negative	189.064	RFMMMVDNIPUKGG-YFKPBYRVSA-N	0.5	1	1	2.5	Level 1		ms2 very low intensity	OK - single peak at correct RT	0.5, co-isolated precursor, partial match	13932908	20190503_JJ_YH_Niyogi_CZmedxTS_0412Supern_QE144_HILICZ_USHXG01160_NEG_MSMS-v2_110_S8-G-t9_2_NA_350.h5	14.7948	20190503_JJ_YH_Niyogi_CZmedxTS_0412Supern_QE144_HILICZ_USHXG01160_NEG_MSMS-v2_97_S7-G-t7_1_NA_089.h5	14.8	6	59.014,102.056,128.036,144.067,170.046,188.057	0.6698	[M-H]-	188.056	188.056	0.0004	2.3707	14.71	14.88	14.83	14.79	0.03	355200	799256	2407537	1981365	2.29008e+06	1.34892e+06	1.76049e+06	3.29523e+06	1816533	871260	502931	1.06636e+06	1.17881e+06	2.88614e+06
7	N-acetyl-lysine	N-acetyl-lysine			C8H16N2O3	negative	188.116	VEYYWZRYIYDQJM-ZETCQYMHSA-N	0	1	1	2	Level 1			OK - single peak at correct RT	0, no ref match available or no MSMS collected	423029	20190503_JJ_YH_Niyogi_CZmedxTS_0412Supern_QE144_HILICZ_USHXG01160_NEG_MSMS-v2_98_S8-G-t7_2_NA_323.h5	14.86						[M-H]-	187.109	187.108	0.0005	2.8371	14.79	14.91	14.79	14.85	0.06	51309.3	24198.9	41661	96261.9	142185	200284	95809.1	93084.2	106697	121230	61162.5	71773.9	104600	232584
10	xanthosine (tautomer pk1)	xanthosine (tautomer pk1)			C10H12N4O6	negative	284.076	UBORTCNDUKBEOP-UUOKFMHZSA-N	1	1	0.5	2.5	Level 1			OK - single peak at shifted RT	1, co-isolated precursor but all reference ions are in sample spectrum	4013740	20190503_JJ_YH_Niyogi_CZmedxTS_0412Supern_QE144_HILICZ_USHXG01160_NEG_MSMS-v2_110_S8-G-t9_2_NA_350.h5	8.47176	20190503_JJ_YH_Niyogi_CZmedxTS_0412Supern_QE144_HILICZ_USHXG01160_NEG_MSMS-v2_96_S12-NG-t6_3_NA_059.h5	8.43	3	108.020,151.026,283.068	0.8228	[M-H]-	283.068	283.068	0.0003	0.9804	8.36	8.75	9.17	8.5	0.67	699148	503933	2.11002e+06	958595	516458	1.03233e+06	238074	160615	201386	578708	221503	535998	9963.09	3.05321e+06
12	2'-deoxyguanosine	2'-deoxyguanosine			C10H13N5O4	negative	267.097	YKBGVTZYEHREMT-KVQBGUIXSA-N	1	1	1	3	Exceeds Level 1			OK - single peak at correct RT	1, perfect match to internal reference library	450376576	20190503_JJ_YH_Niyogi_CZmedxTS_0412Supern_QE144_HILICZ_USHXG01160_NEG_MSMS-v2_94_S10-NG-t6_1_NA_056.h5	6.29844	20190503_JJ_YH_Niyogi_CZmedxTS_0412Supern_QE144_HILICZ_USHXG01160_NEG_MSMS-v2_69_S3-G-t2_3_NA_188.h5	6.57	6	107.037,108.020,133.016,150.042,176.058,266.089	0.992	[M-H]-	266.089	266.089	0.0001	0.4354	6.13	6.69	6.31	6.32	0.01	342722368	227842928	399662848	393208032	288867040	450376576	238780000	143771344	151884288	343044352	231377632	374580512	850441	338997056
13	guanosine	guanosine			C10H13N5O5	negative	283.092	NYHBQMYGNKIUIF-UUOKFMHZSA-N	0	1	1	2	Level 1		confirmed RT at 8.1 in qc mix	OK - multiple peaks, resolvable	0, no ref match available or no MSMS collected	2.21777e+06	20190503_JJ_YH_Niyogi_CZmedxTS_0412Supern_QE144_HILICZ_USHXG01160_NEG_MSMS-v2_87_S3-G-t5_3_NA_113.h5	8.00128						[M-H]-	282.084	282.084	0.0005	1.6381	7.99	8.12	7.96	8.03	0.07	55216.1	156825	675487	468529	387340	371081	103974	176021	78392	144681	90824.7	233300	NA	1.03822e+06
19	Uric acid	Uric acid			C5H4N4O3	negative	168.028	LEHOTFFKMJEONL-UHFFFAOYSA-N	1	1	0.5	2.5	Level 1			OK - multiple peaks, resolvable	1, perfect match to internal reference library	6631534	20190503_JJ_YH_Niyogi_CZmedxTS_0412Supern_QE144_HILICZ_USHXG01160_NEG_MSMS-v2_110_S8-G-t9_2_NA_350.h5	9.93423	20190503_JJ_YH_Niyogi_CZmedxTS_0412Supern_QE144_HILICZ_USHXG01160_NEG_MSMS-v2_110_S8-G-t9_2_NA_350.h5	9.9	7	79.957,96.020,124.015,142.026,148.973,166.983,167.021	0.9655	[M-H]-	167.021	167.021	0.0002	1.2005	9.73	10.11	10.56	9.96	0.6	NA	NA	40272.8	127317	151722	46292.1	122039	233752	250004	NA	24090.6	85487.9	67775.9	190603
20	2-oxoglutaric acid (alpha-ketoglutaric acid)	2-oxoglutaric acid (alpha-ketoglutaric acid)			C5H6O5	negative	146.022	KPGXRSRHYNQIFN-UHFFFAOYSA-N	0	1	1	2	Level 1			OK - single peak at correct RT	0, no ref match available or no MSMS collected	2.23585e+06	20190503_JJ_YH_Niyogi_CZmedxTS_0412Supern_QE144_HILICZ_USHXG01160_NEG_MSMS-v2_66_S6-NG-t1_3_NA_050.h5	13.8717						[M-H]-	145.014	145.014	0	0.2617	13.76	14.1	14.11	13.88	0.23	1.11982e+06	395395	1.13461e+06	248468	88751.7	301453	609944	407693	191053	153138	53308.1	143040	533251	2.01029e+06
3	4-aminobutanoic acid	4-aminobutanoic acid			C4H9NO2	positive	103.063	BTCSSZJGUNDROE-UHFFFAOYSA-N	0	1	1	2	Level 1		very low intensity	OK - single peak at correct RT	0, no ref match available or no MSMS collected	714818	20190503_JJ_YH_Niyogi_CZmedxTS_0412Supern_QE144_HILICZ_USHXG01160_POS_MSMS-v2_96_S12-NG-t6_3_NA_058.h5	13.9557						[M+H]+	104.071	104.07	0.0002	2.294	13.86	14.05	13.96	13.96	0	123661	97311	283156	338387	81656.8	456252	347516	111790	84476.1	162606	59844.1	244239	75842.6	714818
5	4-guanidinobutanonic acid	4-guanidinobutanonic acid			C5H11N3O2	positive	145.085	TUHVEAJXIMEOSA-UHFFFAOYSA-N	1	1	1	3	Exceeds Level 1			OK - multiple peaks, resolvable	1, perfect match to internal reference library	1143510656	20190503_JJ_YH_Niyogi_CZmedxTS_0412Supern_QE144_HILICZ_USHXG01160_POS_MSMS-v2_73_S1-G-t3_1_NA_013.h5	13.4791	20190503_JJ_YH_Niyogi_CZmedxTS_0412Supern_QE144_HILICZ_USHXG01160_POS_MSMS-v2_61_S1-G-t1_1_NA_181.h5	13.45	11	59.819,60.056,69.034,83.061,86.060,87.044,104.071,111.055,128.082,129.066,146.092	0.9969	[M+H]+	146.092	146.092	0.0003	2.1654	13.34	13.6	13.42	13.48	0.07	586991616	441474720	1143510656	952569472	558440448	758239552	484705184	441296352	342426848	601072768	312961696	535048992	368749952	799727232
8	5'-deoxyadenosine	5'-deoxyadenosine	2'-deoxyadenosine//5'-deoxyadenosine	OLXZPDWKRNYJJZ-RRKCRQDMSA-N//XGYIMTFOTBMPFP-KQYNXXCUSA-N	C10H13N5O3	positive	251.102	XGYIMTFOTBMPFP-KQYNXXCUSA-N	1	1	1	3	Exceeds Level 1			OK - multiple peaks, resolvable	1, co-isolated precursor but all reference ions are in sample spectrum	24240002	20190503_JJ_YH_Niyogi_CZmedxTS_0412Supern_QE144_HILICZ_USHXG01160_POS_MSMS-v2_104_S8-G-t8_2_NA_262.h5	1.7393	20190503_JJ_YH_Niyogi_CZmedxTS_0412Supern_QE144_HILICZ_USHXG01160_POS_MSMS-v2_98_S8-G-t7_2_NA_322.h5	1.76	3	117.054,136.062,252.111	0.7683	[M+H]+	252.109	252.108	0.001	3.8544	1.6	1.87	1.66	1.74	0.07	695996	488525	1.78609e+06	2439470	2.53742e+06	423911	221140	255870	362978	248960	208276	790601	116399	1.77363e+06
9	2'-deoxyadenosine	2'-deoxyadenosine	2'-deoxyadenosine//5'-deoxyadenosine	OLXZPDWKRNYJJZ-RRKCRQDMSA-N//XGYIMTFOTBMPFP-KQYNXXCUSA-N	C10H13N5O3	positive	251.102	OLXZPDWKRNYJJZ-RRKCRQDMSA-N	1	1	1	3	Exceeds Level 1			OK - multiple peaks, resolvable	1, co-isolated precursor but all reference ions are in sample spectrum	180482064	20190503_JJ_YH_Niyogi_CZmedxTS_0412Supern_QE144_HILICZ_USHXG01160_POS_MSMS-v2_98_S8-G-t7_2_NA_322.h5	2.00104	20190503_JJ_YH_Niyogi_CZmedxTS_0412Supern_QE144_HILICZ_USHXG01160_POS_MSMS-v2_111_S9-G-t9_3_NA_430.h5	1.94	3	117.055,136.062,252.112	0.9422	[M+H]+	252.109	252.108	0.0009	3.7518	1.87	2.17	2.04	2.01	0.04	3.5022e+06	4.63991e+06	15182734	24348712	19910832	1.85166e+06	342069	658503	1.76889e+06	150083	646653	2.90548e+06	NA	1.25574e+06
22	Agmatine (4-aminobutyl-guanidine)	Agmatine (4-aminobutyl-guanidine)			C5H14N4	positive	130.122	QYPPJABKJHAVHS-UHFFFAOYSA-N	0	1	1	2	Level 1			OK - multiple peaks, resolvable	0, no ref match available or no MSMS collected	968733	20190503_JJ_YH_Niyogi_CZmedxTS_0412Supern_QE144_HILICZ_USHXG01160_POS_MSMS-v2_66_S6-NG-t1_3_NA_049.h5	17.014						[M+H]+	131.129	131.129	0.0003	2.2116	16.97	17.11	17.03	17.02	0.02	649662	298996	770416	334639	31272.7	121337	16905.5	84007.2	122920	106227	31690	30850.6	12930	57651.9
3	not detected	Trehalose	Maltose//Trehalose	GUBGYTABKSRVRQ-PICCSMPSSA-N//HDTRYLNUVZCQOY-LIZSDCNHSA-N	C12H22O11	remove	342.116	HDTRYLNUVZCQOY-LIZSDCNHSA-N						known isomer overlap (note that reducing sugars also form multiple overlapping peaks): cellobiose, lactose, palatinose, maltose, trehalose, melibiose																						22737.5	305038	550498	330773	179792	85393.8	50226.4	52279.1	50263	20783.4	16995.4	29701.6	13956.5	79156.3
4	not detected	Arabinose			C5H10O5	remove	150.053	PYMYPHUHKUWMLA-WDCZJNDASA-N						known isomer overlap: arabinose, lyxose, xylose																						784509	1.69204e+06	2.39566e+06	2893467	2.56329e+06	1.13116e+06	578235	417215	475471	731785	604105	1.0244e+06	112454	1.00389e+06
16	not detected	Uridine			C9H12N2O6	remove	244.07	DRTQHJPVMGBUCF-XVFCMESISA-N																												23162.7	22149.4	82055.8	51325.4	47411.9	60593.9	44605.5	43814.6	68027.5	61753.9	26802.5	62831.7	26845.4	131797
41	not detected	Deoxyinosine			C10H12N4O4	remove	252.086	VGONTNSXDCQUGY-RRKCRQDMSA-N																												NA	71834.9	138249	221671	79817.1	228724	19049.6	NA	NA	NA	NA	12941.7	NA	107091
14	not detected	argininosuccinic acid (MS2 confirmed in GNPS/Mona)			C10H18N4O6	remove	290.123	KDZOASGQNOPSCU-UHFFFAOYSA-N																												186597	85123	214353	159426	117087	355971	76739.5	59513.6	57235.8	224650	165696	193935	10974.6	33517.9
16	not detected	N-Acetylornithine (MS2 confirmed in GNPS/Mona)			C7H14N2O3	remove	174.1	JRLGPAXAGHMNOL-UHFFFAOYSA-N																												39109.8	26356.1	88672.6	184331	122576	108758	27650.2	21385.4	22651.3	53539	37638.1	59780.8	23776	64695.2
20	not detected	Putrescine			C4H12N2	remove	88.1	KIDHWZJUCRJVML-UHFFFAOYSA-N																												37856.4	13860.8	38331.4	76507.4	34974	44141	NA	NA	NA	33394.3	30984.8	49654	NA	33119.5
21	not detected	Cadaverine			C5H14N2	remove	102.116	VHRGRCVQAFMJIZ-UHFFFAOYSA-N																												12127.2	NA	NA	NA	NA	NA	NA	NA	NA	10891.7	NA	NA	NA	NA
[truncated: 45 more columns]

## Sheet: Table S4 endomentabolomics
COMPOUND ANNOTATION									COMPOUND IDENTIFICATION SCORES									MS1 INTENSITY INFORMATION			MSMS INFORMATION				MSMS EVALUATION	ION INFORMATION			M/Z EVALUATION		CHROMATOGRAPHIC PEAK INFORMATION				RT EVALUATION
Compound #	Identified Metabolite	Name of metabolite searched for	Labels of Overlapping Compounds	Inchi Keys of Overlapping Compounds	Molecular Formula	Polarity	Exact Mass	Inchi Key	MSMS Score (0 to 1)	m/z score (0 to 1)	RT score (0 to 1)	Total ID Score (0 to 3)	Mass Spec Inititative Identification Level	Isomer details	Identification notes	MS1 notes	MS2 notes	Maximum MS1 intensity across all files	Filename w/ maximum MS1	Retention time of max intensity MS1 peak	File with highest MSMS match score	RT of highest matched MSMS scan	Number of ion matches in msms spectra to EMA reference spectra	List of ion matches in msms spectra to EMA reference spectra		Adduct	Theoretical m/z	Measured m/z	mass error (delta Da)	mass error (delta ppm)	Minimum retention time (min)	Maximum retention time (max)	Theoretical retention time (peak)	Detected RT (peak)	RT error (absolute delta)
Unique for study	Some isomers are not chromatographically or spectrally resolvable. Some compounds detected w/ >1 adduct (increases identification confidence but only use 1 for analysis).	Name of standard reference compound in library match.	compound with similar mz (abs difference <= 0.005) or monoisotopic molecular weight (abs difference <= 0.005) and RT (min or max within the RT-min-max-range of similar compound)	List of inchi keys that correspond to the compounds listed in the previous column			monoisotopic mass (neutral except for permanently charged molecules)	neutralized version	1 (MSMS matches ref. std.), 0.5 (possible match), 0 (no MSMS collected or no appropriate ref available), -1 (bad match)	1 (delta ppm </= 5 or delta Da </= 0.0015), 0.5 (delta ppm 5-10 and delta Da > 0.0015), 0 (delta ppm > 10) mz_quality	1 (delta RT </= 0.5), 0.5 (delta RT > 0.5 & </= 2), 0 (delta RT > 2 min)	sum of m/z, RT and MSMS score	Level 1 = Two independent and orthogonal properties match authentic standard; else = putative [Metabolomics. 2007 Sep; 3(3): 211-221. doi: 10.1007/s11306-007-0082-2]	Isomers have same formula (and m/z) and similar RT - MSMS spectra may be used to differentiate (exceptions) or RT elution order									mean # of fragment ions matching between compound in sample and reference compound / standard; may include parent and isotope ions and very low intensity background ions (these do not contribute to score)		MSMS score (highest across all samples), scale of 0 to 1 based on an algorithm. 0 = no match, 1 = perfect match. If no score, then no MSMS was acquired for that compound (@ m/z & RT window).	More than one may be detectable; the one evaluated is listed	theoretical m/z for a given compound / adduct pair	average m/z within 20ppm of theoretical detected across the top three most intense ions @ RT peak	absolute difference between theoretical and detected m/z	ppm difference between theoretical and detected m/z	Retention range including start and end of detection of an m/z value (Note: Peak Height is calculated as the highest intensity of an m/z within the min/max RT range. Peak Area is calculated as the integrated area under the curve for an m/z within the mix/max RT range.)		theoretical retention time for a compound based upon reference standard at highest intensity point of peak	average retention time for a detected compound at highest intensity point of peak across all samples	absolute difference between theoretical and detected RT peak
index	identified_metabolite	label	overlapping_compound	overlapping_inchi_keys	formula	polarity	exact_mass	inchi_key	msms_quality	mz_quality	rt_quality	total_score	msi_level	isomer_details	identification_notes	ms1_notes	ms2_notes	max_intensity	max_intensity_file	ms1_rt_peak	msms_file	msms_rt	msms_numberofions	msms_matchingions	msms_score	mz_adduct	mz_theoretical	mz_measured	mz_error	mz_ppmerror	rt_min	rt_max	rt_theoretical	rt_measured	rt_error	SampleID	S1.G.t1_1_NA	S1.G.t2_1_NA	S1.G.t3_1_NA	S1.G.t4_1_NA	S1.G.t5_1_NA	S10.NG.t6_1_NA	S10.NG.t7_1_NA	S10.NG.t8_1_NA	S10.NG.t9_1_NA	S4.NG.t1_1_NA	S4.NG.t2_1_NA	S4.NG.t3_1_031	S4.NG.t4_1_NA
0	C6 sugar alcohol	Mannitol			C6H14O6	negative	182.079	FBPFZTCFMRRESA-KVTDHHQDSA-N	1	1	0.5	2.5	Level 1	known isomer overlap: galactitol, mannitol, sorbitol		OK - single peak at shifted RT	1, perfect match to internal reference library	1224648960	20190607_AK_YH_Niyogi_CZmedxTS_0412Pel_QEHF_HILICZ_USHXG01263_NEG_MSMS-v2_245_S9-G-t9_3_NA_044.h5	8.11364	20190603_AK_YH_Niyogi_CZmedxTS_0412Pel_QEHF_HILICZ_USHXG01263_NEG_MSMS-v2_207_S1-G-t3_1_NA_110.h5	8.1	22	57.034,58.005,59.013,71.014,72.993,73.029,75.008,83.014,85.029,87.009,89.024,97.029,99.009,101.024,113.024,115.040,119.035,131.035,149.045,161.046,163.061,181.072	0.9102	[M-H]-	181.072	181.072	0.0001	0.6567	7.87	8.34	8.78	8.05	0.73	Mannitol	1068310848	5.46254e+06	1002303680	7874530	1144405760	2.04635e+06	2.94418e+06	2.35132e+06	2.08284e+06	552043	2334998	62873368	1.8056e+06
1	Hexose peak 1	Glucose	Fructose//Glucose	LKDRXBCSQODPBY-VRPWFDPXSA-N//WQZGKKKJIJFFOK-GASJEMHNSA-N	C6H12O6	negative	180.063	WQZGKKKJIJFFOK-GASJEMHNSA-N	0	1	1	2	Level 1	known isomer overlap (note these also produce multiple peaks at ~4.5 min and 7.5 min): allose, fructose, glucose, galactose, mannose		OK - single peak at correct RT	0, no ref match available or no MSMS collected	1717835008	20190605_AK_YH_Niyogi_CZmedxTS_0412Pel_QEHF_HILICZ_USHXG01263_NEG_MSMS-v2_226_S8-G-t6_2_NA_101.h5	4.81403						[M-2H]2-	89.0244	89.0243	0.0001	1.2092	4.33	5.57	4.45	4.85	0.41	Hexose	1200295424	1016045376	1565516288	1110308864	756184064	520773216	811822016	599156032	861314624	380913344	1126658304	610776256	813276160
3	Dihexose peak 2	Trehalose			C12H22O11	negative	342.116	HDTRYLNUVZCQOY-LIZSDCNHSA-N	1	1	1	3	Exceeds Level 1	known isomer overlap (note that reducing sugars also form multiple overlapping peaks): cellobiose, lactose, palatinose, maltose, trehalose, melibiose		OK - single peak at correct RT	1, perfect match to internal reference library	42035896	20190603_AK_YH_Niyogi_CZmedxTS_0412Pel_QEHF_HILICZ_USHXG01263_NEG_MSMS-v2_246_S10-NG-t9_1_NA_056.h5	14.0183	20190603_AK_YH_Niyogi_CZmedxTS_0412Pel_QEHF_HILICZ_USHXG01263_NEG_MSMS-v2_237_S7-G-t8_1_NA_098.h5	14.05	10	59.013,71.014,89.024,101.024,113.025,119.035,161.046,179.056,341.109,401.131	0.8614	[M+acetate]-	401.13	401.13	0.0003	0.6628	13.91	14.19	13.96	14.02	0.06	Trehalose	199982	1.43867e+06	168428	1.65696e+06	141007	92745.9	41251352	104027	42035896	49888.7	54177.1	109551	80200.8
4	Pentose	Arabinose			C5H10O5	negative	150.053	PYMYPHUHKUWMLA-WDCZJNDASA-N	0.5	1	0.5	2	putative	known isomer overlap: arabinose, lyxose, xylose		OK - multiple peaks, unresolvable	0.5, partial match of fragments	6.06003e+06	20190605_AK_YH_Niyogi_CZmedxTS_0412Pel_QEHF_HILICZ_USHXG01263_NEG_MSMS-v2_232_S8-G-t7_2_NA_083.h5	4.0623	20190603_AK_YH_Niyogi_CZmedxTS_0412Pel_QEHF_HILICZ_USHXG01263_NEG_MSMS-v2_219_S1-G-t5_1_NA_095.h5	3.75	3	71.014,104.309,136.244	0.3878	[M-H]-	149.046	149.045	0.0001	0.7075	3.02	4.83	3.52	4.06	0.54	Arabinose	4738806	57223.2	2755058	67871.7	4.59743e+06	40083.7	73561.9	50377.7	64209.1	33619	46798.2	421945	49562.7
5	Dihexose peak 1	Maltose			C12H22O11	positive	342.116	GUBGYTABKSRVRQ-PICCSMPSSA-N	0	1	1	2	Level 1	known isomer overlap (note that reducing sugars also form multiple overlapping peaks): cellobiose, lactose, palatinose, maltose, trehalose, melibiose		OK - single peak at correct RT	0, no ref match available or no MSMS collected	32878614	20190607_AK_YH_Niyogi_CZmedxTS_0412Pel_QEHF_HILICZ_USHXG01263_POS_MSMS-v2_221_S3-G-t5_3_NA_010.h5	13.548						[M+Na]+	365.105	365.105	0.0004	1.1866	13.41	13.72	13.53	13.55	0.01	Maltose	10321609	1.21451e+06	11744203	754377	18828312	258380	737996	341860	730542	312119	1.13727e+06	909987	500357
6	C5 sugar alcohol	Arabitol			C5H12O5	negative	152.068	HEBKCHPVOIAQTA-IMJSIDKUSA-N	1	1	1	3	Exceeds Level 1	known isomer overlap: arabitol, ribitol, xylitol		OK - single peak at correct RT	1, perfect match to internal reference library	1464422400	20190605_AK_YH_Niyogi_CZmedxTS_0412Pel_QEHF_HILICZ_USHXG01263_NEG_MSMS-v2_244_S8-G-t9_2_NA_044.h5	4.75834	20190605_AK_YH_Niyogi_CZmedxTS_0412Pel_QEHF_HILICZ_USHXG01263_NEG_MSMS-v2_244_S8-G-t9_2_NA_044.h5	4.83	21	55.018,57.034,58.005,59.013,71.013,72.993,73.029,75.008,83.014,85.029,87.009,89.024,99.009,101.024,103.040,113.024,119.035,131.035,133.051,149.046,151.061	0.9215	[M-H]-	151.061	151.061	0.0002	1.3809	4.28	5.28	4.78	4.63	0.14	Arabitol	81165336	3.52317e+06	59657364	5171718	774793408	943252	4473998	1.20048e+06	3.80983e+06	408772	2.63248e+06	250555472	1.45682e+06
7	Leucine	Leucine			C6H13NO2	positive	131.095	ROHFNLRQFUQHCH-UHFFFAOYSA-N	1	1	1	3	Exceeds Level 1			OK - multiple peaks, resolvable	1, perfect match to internal reference library	235783168	20190605_AK_YH_Niyogi_CZmedxTS_0412Pel_QEHF_HILICZ_USHXG01263_POS_MSMS-v2_238_S8-G-t8_2_NA_076.h5	8.67324	20190603_AK_YH_Niyogi_CZmedxTS_0412Pel_QEHF_HILICZ_USHXG01263_POS_MSMS-v2_216_S4-NG-t4_1_NA_067.h5	8.55	2	86.096,132.102	0.9945	[M+H]+	132.102	132.102	0.0001	0.7087	8.35	8.83	8.57	8.65	0.08	Leucine	122216984	77681408	149027312	75457008	135356608	113047096	120112104	132577376	99533208	78642528	161598720	217231728	148141936
8	Isoleucine	Isoleucine			C6H13NO2	positive	131.095	AGPKZVBTJJNPAG-WHFBIAKZSA-N	1	1	1	3	Exceeds Level 1			OK - multiple peaks, resolvable	1, perfect match to internal reference library	234444544	20190603_AK_YH_Niyogi_CZmedxTS_0412Pel_QEHF_HILICZ_USHXG01263_POS_MSMS-v2_210_S4-NG-t3_1_031_190604225NA_646.h5	8.96356	20190605_AK_YH_Niyogi_CZmedxTS_0412Pel_QEHF_HILICZ_USHXG01263_POS_MSMS-v2_214_S2-G-t4_2_NA_085.h5	9.09	2	69.070,86.096	0.9963	[M+H]+	132.102	132.102	0.0001	0.4188	8.88	9.46	8.96	9.03	0.07	Isoleucine	118506848	34397036	142744816	34174900	153276848	106109408	123452704	86007408	96566016	79887144	76964840	234444544	129668512
9	Glycine	Glycine			C2H5NO2	negative	75.032	DHMQDGOQFOQNFH-UHFFFAOYSA-N	1	1	1	3	Exceeds Level 1			OK - multiple peaks, resolvable	1, perfect match to internal reference library	11346636	20190605_AK_YH_Niyogi_CZmedxTS_0412Pel_QEHF_HILICZ_USHXG01263_NEG_MSMS-v2_238_S8-G-t8_2_NA_077.h5	13.6059	20190603_AK_YH_Niyogi_CZmedxTS_0412Pel_QEHF_HILICZ_USHXG01263_NEG_MSMS-v2_195_S1-G-t1_1_NA_038.h5	13.56	1	74.024	0	[M-H]-	74.0247	74.0244	0.0003	3.4384	13.4	13.74	13.6	13.62	0.02	Glycine	3.30364e+06	1.21145e+06	5.46231e+06	1.32389e+06	4.09917e+06	2.90943e+06	4972441	2.94865e+06	4653176	2.53657e+06	3220646	6.96502e+06	3.06512e+06
10	Arginine	Arginine			C6H14N4O2	positive	174.112	ODKSFYDXXFIFQN-BYPYZUCNSA-N	1	1	1	3	Exceeds Level 1			OK - multiple peaks, resolvable	1, perfect match to internal reference library	1485487488	20190605_AK_YH_Niyogi_CZmedxTS_0412Pel_QEHF_HILICZ_USHXG01263_POS_MSMS-v2_238_S8-G-t8_2_NA_076.h5	16.7727	20190607_AK_YH_Niyogi_CZmedxTS_0412Pel_QEHF_HILICZ_USHXG01263_POS_MSMS-v2_230_S12-NG-t6_3_NA_121.h5	16.92	12	60.056,70.065,72.081,97.076,112.087,114.103,115.086,116.071,130.097,157.108,158.092,175.119	0.9571	[M+H]+	175.119	175.119	0.0001	0.7789	16.59	16.93	16.76	16.77	0.01	Arginine	503128704	502509056	1076819968	388438624	710158208	844962368	631059584	845334848	594202816	426705120	974180800	620082368	712707968
11	Proline	Proline			C5H9NO2	positive	115.063	ONIBWKKTOPOVIA-BYPYZUCNSA-N	1	1	1	3	Exceeds Level 1			OK - single peak at correct RT	1, perfect match to internal reference library	420130688	20190605_AK_YH_Niyogi_CZmedxTS_0412Pel_QEHF_HILICZ_USHXG01263_POS_MSMS-v2_226_S8-G-t6_2_NA_100.h5	9.87475	20190605_AK_YH_Niyogi_CZmedxTS_0412Pel_QEHF_HILICZ_USHXG01263_POS_MSMS-v2_199_S5-NG-t1_2_NA_115.h5	9.87	2	70.065,116.071	0.9993	[M+H]+	116.071	116.07	0.0001	0.6727	9.51	10.27	10.19	9.81	0.38	Proline	203161664	79979696	346876448	116111696	265443968	158795232	259625264	187995696	282050400	163580848	157553424	401983904	134705776
12	Threonine	Threonine			C4H9NO3	positive	119.058	AYFVYJQAPQTCCC-GBXIJSLDSA-N	1	1	1	3	Exceeds Level 1			OK - multiple peaks, resolvable	1, perfect match to internal reference library	52996736	20190603_AK_YH_Niyogi_CZmedxTS_0412Pel_QEHF_HILICZ_USHXG01263_POS_MSMS-v2_207_S1-G-t3_1_NA_109.h5	12.7949	20190603_AK_YH_Niyogi_CZmedxTS_0412Pel_QEHF_HILICZ_USHXG01263_POS_MSMS-v2_225_S7-G-t6_1_NA_091.h5	12.85	11	56.050,57.034,58.065,74.060,82.398,84.044,96.995,102.055,104.285,120.011,120.065	0.9343	[M+H]+	120.066	120.065	0.0001	0.6674	12.57	13.15	12.91	12.81	0.1	Threonine	31709494	12951433	52996736	16656895	34812160	27415834	37789388	31493020	38642788	14245608	21371118	46100368	28518200
13	Lysine	Lysine			C6H14N2O2	positive	146.106	KDXKERNSBIXSRK-YFKPBYRVSA-N	1	1	1	3	Exceeds Level 1			OK - single peak at correct RT	1, perfect match to internal reference library	351756672	20190607_AK_YH_Niyogi_CZmedxTS_0412Pel_QEHF_HILICZ_USHXG01263_POS_MSMS-v2_221_S3-G-t5_3_NA_010.h5	16.945	20190607_AK_YH_Niyogi_CZmedxTS_0412Pel_QEHF_HILICZ_USHXG01263_POS_MSMS-v2_233_S9-G-t7_3_NA_112.h5	17.04	2	84.081,130.086	0.962	[M+H]+	147.113	147.113	0.0001	0.6456	16.8	17.15	16.86	16.94	0.08	Lysine	200902400	6.67348e+06	37047892	7226929	335214272	19359340	136917776	13510937	73646784	113677608	16759520	76430088	19487572
14	Phenylalanine	Phenylalanine			C9H11NO2	positive	165.079	COLNVLDHVKWLRT-QMMMGPOBSA-N	1	1	1	3	Exceeds Level 1			OK - single peak at correct RT	1, perfect match to internal reference library	475877440	20190605_AK_YH_Niyogi_CZmedxTS_0412Pel_QEHF_HILICZ_USHXG01263_POS_MSMS-v2_238_S8-G-t8_2_NA_076.h5	8.37472	20190603_AK_YH_Niyogi_CZmedxTS_0412Pel_QEHF_HILICZ_USHXG01263_POS_MSMS-v2_243_S7-G-t9_1_NA_079.h5	8.38	10	78.984,93.070,96.995,103.054,107.049,120.081,131.049,148.079,149.059,166.088	0.9418	[M+H]+	166.086	166.087	0.0003	1.7619	8.21	8.73	8.23	8.37	0.14	Phenylalanine	207686240	241693840	279382784	286374112	194381056	157040160	187920480	148564624	181543792	144382208	195525408	311486080	162628704
15	Hexose peak 2	Mannose			C6H12O6	negative	180.063	WQZGKKKJIJFFOK-QTVWNMPRSA-N	0.5	1	0.5	2	putative	known isomer overlap (note these also produce multiple peaks at ~4.5 min and 7.5 min): allose, fructose, glucose, galactose, mannose		OK - multiple peaks, unresolvable	0.5, partial match of fragments	274052800	20190603_AK_YH_Niyogi_CZmedxTS_0412Pel_QEHF_HILICZ_USHXG01263_NEG_MSMS-v2_225_S7-G-t6_1_NA_092.h5	8.21179	20190603_AK_YH_Niyogi_CZmedxTS_0412Pel_QEHF_HILICZ_USHXG01263_NEG_MSMS-v2_246_S10-NG-t9_1_NA_056.h5	7.41	18	58.005,59.013,71.014,72.993,78.959,89.024,92.408,101.024,104.320,113.024,119.035,122.894,136.251,158.939,178.815,178.844,178.922,179.056	0.7378	[M-H]-	179.056	179.056	0.0001	0.712	6.94	8.71	7.44	8.25	0.81	Mannose	6.3028e+06	158722752	16111663	152863520	8424969	7.3969e+06	5.53407e+06	8912532	5081506	4370136	9618409	7.37162e+06	10966073
17	Carnitine	Carnitine			C7H16NO3+	positive	162.112	PHIQHXFUZVPYII-ZCFIWIBFSA-O	1	1	0.5	2.5	Level 1			OK - single peak at shifted RT	1, perfect match to internal reference library	625425152	20190605_AK_YH_Niyogi_CZmedxTS_0412Pel_QEHF_HILICZ_USHXG01263_POS_MSMS-v2_247_S11-NG-t9_2_NA_103.h5	12.2245	20190607_AK_YH_Niyogi_CZmedxTS_0412Pel_QEHF_HILICZ_USHXG01263_POS_MSMS-v2_236_S12-NG-t7_3_NA_127.h5	12.39	5	60.081,85.028,102.091,103.039,162.112	0.9659	[M]+	162.113	162.112	0.0002	0.951	11.7	12.69	12.69	12.15	0.54	Carnitine	385234496	3.34516e+06	430302880	4330664	419122240	6.67495e+06	447721344	6618156	440790016	272359296	5230390	587457536	3.68194e+06
18	Asparagine	Asparagine			C4H8N2O3	negative	132.053	DCXYFEDJOCDNAF-REOHCLBHSA-N	1	1	1	3	Exceeds Level 1			OK - single peak at correct RT	1, perfect match to internal reference library	42133608	20190605_AK_YH_Niyogi_CZmedxTS_0412Pel_QEHF_HILICZ_USHXG01263_NEG_MSMS-v2_226_S8-G-t6_2_NA_101.h5	13.87	20190605_AK_YH_Niyogi_CZmedxTS_0412Pel_QEHF_HILICZ_USHXG01263_NEG_MSMS-v2_238_S8-G-t8_2_NA_077.h5	13.94	16	58.029,70.030,71.013,71.025,72.009,85.041,86.025,87.045,87.056,95.025,96.009,111.020,113.036,114.020,131.036,131.046	0.8949	[M-H]-	131.046	131.046	0	0.2873	13.69	14.2	13.87	13.86	0.01	Asparagine	20774668	15775440	37518140	17224668	15323514	14190475	19706066	13508764	22598420	10287632	20521204	23755488	16116462
19	Serine	Serine			C3H7NO3	negative	105.043	MTCFGRXMJLQNBG-REOHCLBHSA-N	1	1	1	3	Exceeds Level 1			OK - single peak at correct RT	1, perfect match to internal reference library	36806404	20190607_AK_YH_Niyogi_CZmedxTS_0412Pel_QEHF_HILICZ_USHXG01263_NEG_MSMS-v2_227_S9-G-t6_3_NA_059.h5	13.8427	20190607_AK_YH_Niyogi_CZmedxTS_0412Pel_QEHF_HILICZ_USHXG01263_NEG_MSMS-v2_233_S9-G-t7_3_NA_113.h5	14.06	3	72.009,74.024,104.035	0.9563	[M-H]-	104.035	104.035	0	0.3932	13.68	14.12	13.82	13.85	0.03	Serine	17715202	11281494	20120630	13474373	21481330	34147824	32202500	30540768	32821262	12661093	25843078	31674632	31637822
20	Valine	Valine			C5H11NO2	positive	117.079	KZSNJWFQEVHDMF-BYPYZUCNSA-N	1	1	1	3	Exceeds Level 1			OK - single peak at correct RT	1, perfect match to internal reference library	116445112	20190605_AK_YH_Niyogi_CZmedxTS_0412Pel_QEHF_HILICZ_USHXG01263_POS_MSMS-v2_226_S8-G-t6_2_NA_100.h5	10.2158	20190607_AK_YH_Niyogi_CZmedxTS_0412Pel_QEHF_HILICZ_USHXG01263_POS_MSMS-v2_224_S6-NG-t5_3_NA_052.h5	10.14	6	55.054,57.057,58.065,59.073,72.081,118.086	0.9533	[M+H]+	118.086	118.086	0.0001	1.085	9.9	10.5	10.4	10.2	0.2	Valine	45500564	36231368	67043204	37485740	57043564	61088496	53581512	60244852	53690112	28377424	72175360	83110896	84515096
21	Tyrosine	Tyrosine			C9H11NO3	positive	181.074	OUYCCCASQSFEME-QMMMGPOBSA-N	1	1	1	3	Exceeds Level 1			OK - single peak at correct RT	1, perfect match to internal reference library	37206856	20190605_AK_YH_Niyogi_CZmedxTS_0412Pel_QEHF_HILICZ_USHXG01263_POS_MSMS-v2_226_S8-G-t6_2_NA_100.h5	11.1969	20190607_AK_YH_Niyogi_CZmedxTS_0412Pel_QEHF_HILICZ_USHXG01263_POS_MSMS-v2_212_S6-NG-t3_3_NA_085.h5	11.13	15	91.054,95.049,100.112,119.049,121.065,123.044,136.076,137.060,147.044,165.054,165.139,182.081,182.100,182.165,182.190	0.9238	[M+H]+	182.081	182.081	0	0.2661	10.91	11.44	11.17	11.19	0.02	Tyrosine	14750873	7.9499e+06	18297974	7.72109e+06	17266382	14437706	16339512	13715481	14584354	9944313	14544414	25200708	16986784
22	Tryptophan	Tryptophan			C11H12N2O2	positive	204.09	QIVBCDIJIAJPQS-SECBINFHSA-N	1	1	1	3	Exceeds Level 1			OK - single peak at correct RT	1, perfect match to internal reference library	26052874	20190605_AK_YH_Niyogi_CZmedxTS_0412Pel_QEHF_HILICZ_USHXG01263_POS_MSMS-v2_226_S8-G-t6_2_NA_100.h5	9.68353	20190603_AK_YH_Niyogi_CZmedxTS_0412Pel_QEHF_HILICZ_USHXG01263_POS_MSMS-v2_222_S4-NG-t5_1_NA_088.h5	9.71	13	50.341,74.024,118.065,130.065,132.081,142.065,144.081,146.060,159.092,160.075,170.060,188.070,205.097	0.9154	[M+H]+	205.097	205.097	0.0001	0.6907	9.48	9.91	9.41	9.67	0.26	Tryptophan	11956380	4879810	12788658	4990710	15555026	8.29251e+06	14897414	8013842	13801398	10548824	7.86358e+06	23276192	8936859
23	Methionine	Methionine			C5H11NO2S	positive	149.051	FFEARJCKVFRZRR-BYPYZUCNSA-N	1	1	1	3	Exceeds Level 1			OK - single peak at correct RT	1, perfect match to internal reference library	52440468	20190603_AK_YH_Niyogi_CZmedxTS_0412Pel_QEHF_HILICZ_USHXG01263_POS_MSMS-v2_216_S4-NG-t4_1_NA_067.h5	9.66488	20190605_AK_YH_Niyogi_CZmedxTS_0412Pel_QEHF_HILICZ_USHXG01263_POS_MSMS-v2_241_S11-NG-t8_2_NA_016.h5	9.74	13	56.050,61.011,74.024,74.060,75.026,84.044,85.028,87.026,102.055,104.053,105.037,133.032,150.058	0.9582	[M+H]+	150.058	150.058	0.0001	0.5677	9.44	10.2	9.7	9.7	0.01	Methionine	22202052	12540469	31194276	21106760	27376386	26810758	25481682	19463530	25204858	13314505	36665488	35302140	52440468
24	Glutamic Acid	Glutamic Acid			C5H9NO4	negative	147.053	WHUUTDBJXJRKMK-VKHMYHEASA-N	1	1	1	3	Exceeds Level 1			OK - single peak at correct RT	1, perfect match to internal reference library	954228224	20190605_AK_YH_Niyogi_CZmedxTS_0412Pel_QEHF_HILICZ_USHXG01263_NEG_MSMS-v2_247_S11-NG-t9_2_NA_104.h5	15.5639	20190607_AK_YH_Niyogi_CZmedxTS_0412Pel_QEHF_HILICZ_USHXG01263_NEG_MSMS-v2_233_S9-G-t7_3_NA_113.h5	15.67	6	82.030,84.045,85.029,102.056,128.035,146.046	0.943	[M-H]-	146.046	146.046	0.0001	0.3717	15.37	15.87	15.63	15.57	0.06	Glutamic.acid	414931264	222806912	843499904	278674144	244858608	798734720	825179264	855652928	863993408	384251424	651760576	730048640	667618944
25	Citrulline	Citrulline			C6H13N3O3	positive	175.096	RHGKLRLOHDJJDR-BYPYZUCNSA-N	1	1	1	3	Exceeds Level 1			OK - single peak at correct RT	1, perfect match to internal reference library	66352284	20190603_AK_YH_Niyogi_CZmedxTS_0412Pel_QEHF_HILICZ_USHXG01263_POS_MSMS-v2_207_S1-G-t3_1_NA_109.h5	14.6875	20190607_AK_YH_Niyogi_CZmedxTS_0412Pel_QEHF_HILICZ_USHXG01263_POS_MSMS-v2_209_S3-G-t3_3_NA_046.h5	14.81	12	70.065,86.060,97.076,113.071,114.055,115.087,116.071,133.097,141.066,142.050,159.077,176.103	0.9314	[M+H]+	176.103	176.103	0.0001	0.4364	14.55	14.91	14.67	14.71	0.04	Citrulline	16820812	8748433	66352284	3088475	23455384	1.6951e+06	16560225	2.00845e+06	20550150	8.23591e+06	6.07361e+06	25590390	2.25318e+06
26	Aspartic acid	Aspartic acid			C4H7NO4	negative	133.038	CKLJMWTZIZZHCS-REOHCLBHSA-N	1	1	1	3	Exceeds Level 1			OK - single peak at correct RT	1, perfect match to internal reference library	51425632	20190605_AK_YH_Niyogi_CZmedxTS_0412Pel_QEHF_HILICZ_USHXG01263_NEG_MSMS-v2_247_S11-NG-t9_2_NA_104.h5	15.7736	20190605_AK_YH_Niyogi_CZmedxTS_0412Pel_QEHF_HILICZ_USHXG01263_NEG_MSMS-v2_247_S11-NG-t9_2_NA_104.h5	15.85	8	59.013,70.029,71.014,72.009,88.040,114.020,115.004,132.030	0.9384	[M-H]-	132.03	132.03	0.0001	0.5327	15.59	16.35	15.85	15.78	0.07	Aspartic.acid	5222809	1.66792e+06	2.27361e+06	5.13594e+06	7639166	3.76246e+06	21258874	7241047	25470870	5.59189e+06	1.18797e+06	21231106	2.75106e+06
27	alanine	alanine			C3H7NO2	negative	89.0477	QNAYBMKLOCPYGJ-REOHCLBHSA-N	1	1	1	3	Exceeds Level 1			OK - single peak at correct RT	1, perfect match to internal reference library	357818784	20190603_AK_YH_Niyogi_CZmedxTS_0412Pel_QEHF_HILICZ_USHXG01263_NEG_MSMS-v2_207_S1-G-t3_1_NA_110.h5	12.7024	20190605_AK_YH_Niyogi_CZmedxTS_0412Pel_QEHF_HILICZ_USHXG01263_NEG_MSMS-v2_238_S8-G-t8_2_NA_077.h5	12.63	2	88.040,89.025	0.9908	[M-H]-	88.0404	88.0402	0.0002	1.7822	12.32	13.32	12.82	12.72	0.11	Alanine	104447576	88624256	357818784	87624576	74777080	72686048	114575560	104029920	141862464	44930760	56925900	111754152	67935888
28	histidine	histidine			C6H9N3O2	positive	155.069	HNDVDQJCIGZPNO-YFKPBYRVSA-N	1	1	1	3	Exceeds Level 1			OK - single peak at correct RT	1, perfect match to internal reference library	429710592	20190605_AK_YH_Niyogi_CZmedxTS_0412Pel_QEHF_HILICZ_USHXG01263_POS_MSMS-v2_244_S8-G-t9_2_NA_043.h5	14.2115	20190607_AK_YH_Niyogi_CZmedxTS_0412Pel_QEHF_HILICZ_USHXG01263_POS_MSMS-v2_200_S6-NG-t1_3_NA_091.h5	14.44	8	82.053,83.060,93.045,95.060,110.071,111.055,138.066,156.077	0.9732	[M+H]+	156.077	156.077	0.0001	0.3361	13.94	14.94	14.44	14.2	0.24	Histidine	38260300	1.83056e+06	24781658	2.18951e+06	264404000	20532242	69225808	14289765	83621176	41114952	11398196	36561280	10222280
29	Glutamine	Glutamine			C5H10N2O3	negative	146.069	ZDXPYRJPNDTMRX-VKHMYHEASA-N	1	1	1	3	Exceeds Level 1			OK - single peak at correct RT	1, perfect match to internal reference library	206374128	20190607_AK_YH_Niyogi_CZmedxTS_0412Pel_QEHF_HILICZ_USHXG01263_NEG_MSMS-v2_203_S3-G-t2_3_NA_032.h5	13.824	20190607_AK_YH_Niyogi_CZmedxTS_0412Pel_QEHF_HILICZ_USHXG01263_NEG_MSMS-v2_194_S3-G-t0_3_NA_068.h5	13.91	18	58.029,67.030,72.009,72.993,74.024,82.030,84.045,86.024,97.040,98.024,99.057,101.072,107.025,109.041,125.035,127.051,128.035,145.062	0.9045	[M-H]-	145.062	145.062	0.0001	0.9983	13.58	14.09	13.81	13.82	0.01	Glutamine	86593520	101928160	162615872	74379320	18299486	36092828	35356552	27715484	40588648	24181526	127665480	34640060	62728240
30	4-guanidinobutyric acid	4-guanidinobutyric acid			C5H11N3O2	positive	145.085	TUHVEAJXIMEOSA-UHFFFAOYSA-N	1	1	1	3	Exceeds Level 1			OK - single peak at correct RT	1, perfect match to internal reference library	721973632	20190607_AK_YH_Niyogi_CZmedxTS_0412Pel_QEHF_HILICZ_USHXG01263_POS_MSMS-v2_248_S12-NG-t9_3_NA_025.h5	13.317	20190603_AK_YH_Niyogi_CZmedxTS_0412Pel_QEHF_HILICZ_USHXG01263_POS_MSMS-v2_243_S7-G-t9_1_NA_079.h5	13.42	10	60.056,69.033,82.412,86.060,87.044,104.070,111.055,128.082,129.066,146.092	0.9624	[M+H]+	146.092	146.092	0.0001	0.504	13.07	13.58	13.31	13.31	0.01	X4.guanidinobutyric.acid	250403312	815989	153573760	1.05557e+06	483256128	4.03651e+06	342879200	5794666	407084544	179197664	2.96947e+06	265137600	2532585
31	Hypoxanthine	Hypoxanthine			C5H4N4O	positive	136.039	FDGQSTZJBFJUBT-UHFFFAOYSA-N	1	1	1	3	Exceeds Level 1			OK - single peak at correct RT	1, perfect match to internal reference library	632607424	20190605_AK_YH_Niyogi_CZmedxTS_0412Pel_QEHF_HILICZ_USHXG01263_POS_MSMS-v2_244_S8-G-t9_2_NA_043.h5	2.71866	20190603_AK_YH_Niyogi_CZmedxTS_0412Pel_QEHF_HILICZ_USHXG01263_POS_MSMS-v2_219_S1-G-t5_1_NA_094.h5	2.92	5	94.040,110.035,112.051,119.035,137.046	0.9583	[M+H]+	137.046	137.046	0.0001	0.4628	2.46	3.26	2.76	2.7	0.05	Hypoxanthine	132487496	169809744	110809344	24490078	144266080	29416382	132975208	15701861	97531872	479990464	211897984	76652096	35987888
32	Uracil	Uracil			C4H4N2O2	negative	112.027	ISAKRJDGNUQOIC-UHFFFAOYSA-N	0.5	1	1	2.5	Level 1			OK - multiple peaks, resolvable	0.5, partial match of fragments	118991272	20190605_AK_YH_Niyogi_CZmedxTS_0412Pel_QEHF_HILICZ_USHXG01263_NEG_MSMS-v2_244_S8-G-t9_2_NA_044.h5	1.35411	20190605_AK_YH_Niyogi_CZmedxTS_0412Pel_QEHF_HILICZ_USHXG01263_NEG_MSMS-v2_223_S5-NG-t5_2_NA_113.h5	1.37	2	110.976,111.020	0.8848	[M-H]-	111.02	111.02	0	0.2708	1.28	1.6	1.3	1.34	0.04	Uracil	37895696	2.12703e+06	36211604	3.13606e+06	37360296	473555	99896968	401849	66946536	27812144	823466	70668064	388608
33	Thymine	Thymine			C5H6N2O2	negative	126.043	RWQNBRDOKXIBIV-UHFFFAOYSA-N	0.5	1	1	2.5	Level 1			OK - multiple peaks, resolvable	0.5, partial match of fragments	57409940	20190603_AK_YH_Niyogi_CZmedxTS_0412Pel_QEHF_HILICZ_USHXG01263_NEG_MSMS-v2_210_S4-NG-t3_1_NA_032.h5	1.22724	20190607_AK_YH_Niyogi_CZmedxTS_0412Pel_QEHF_HILICZ_USHXG01263_NEG_MSMS-v2_248_S12-NG-t9_3_NA_026.h5	1.2	2	104.281,125.036	0.9587	[M-H]-	125.036	125.035	0.0001	0.6754	1.13	1.33	1.19	1.23	0.03	Thymine	27687468	659233	27060932	858389	13961067	165727	36324380	160161	21899850	19880946	304554	57409940	129147
34	Guanine	Guanine			C5H5N5O	positive	151.049	UYTPUPDQBNUYGX-UHFFFAOYSA-N	1	1	1	3	Exceeds Level 1			OK - multiple peaks, resolvable	1, perfect match to internal reference library	1225881856	20190603_AK_YH_Niyogi_CZmedxTS_0412Pel_QEHF_HILICZ_USHXG01263_POS_MSMS-v2_207_S1-G-t3_1_NA_109.h5	5.72452	20190605_AK_YH_Niyogi_CZmedxTS_0412Pel_QEHF_HILICZ_USHXG01263_POS_MSMS-v2_223_S5-NG-t5_2_NA_112.h5	5.76	7	109.051,110.035,128.045,134.047,135.030,152.057,153.041	0.9602	[M+H]+	152.057	152.056	0.0003	1.7099	5.56	6.12	5.62	5.71	0.09	Guanine	552709760	423425184	1225881856	272644544	311238752	203174352	419449088	271670912	395385056	563310464	227255680	444175392	254189072
35	Cytosine	Cytosine			C4H5N3O	positive	111.043	OPTASPLRGRRNAP-UHFFFAOYSA-N	1	1	1	3	Exceeds Level 1			OK - multiple peaks, resolvable	1, perfect match to internal reference library	450339552	20190603_AK_YH_Niyogi_CZmedxTS_0412Pel_QEHF_HILICZ_USHXG01263_POS_MSMS-v2_210_S4-NG-t3_1_031_190604225NA_646.h5	4.22349	20190607_AK_YH_Niyogi_CZmedxTS_0412Pel_QEHF_HILICZ_USHXG01263_POS_MSMS-v2_206_S6-NG-t2_3_NA_037.h5	4.31	4	69.045,94.040,95.024,112.050	0.976	[M+H]+	112.051	112.05	0.0002	2.2183	4.04	4.41	4.29	4.22	0.07	Cytosine	345324192	9930678	208900336	12298309	259838288	18771042	279342784	16772145	296751424	167179808	17218664	450339552	12893198
36	Adenine	Adenine			C5H5N5	positive	135.054	GFFGJBXGBJISGV-UHFFFAOYSA-N	1	1	1	3	Exceeds Level 1			OK - multiple peaks, resolvable	1, perfect match to internal reference library	18034228	20190605_AK_YH_Niyogi_CZmedxTS_0412Pel_QEHF_HILICZ_USHXG01263_POS_MSMS-v2_208_S2-G-t3_2_NA_118.h5	2.23495	20190605_AK_YH_Niyogi_CZmedxTS_0412Pel_QEHF_HILICZ_USHXG01263_POS_MSMS-v2_220_S2-G-t5_2_NA_127.h5	2.25	5	94.040,112.050,119.035,136.062,137.046	0.9648	[M+H]+	136.062	136.062	0.0001	0.5877	2.02	2.39	2.26	2.22	0.04	Adenine	5.63292e+06	3.05387e+06	15376188	2645276	12705482	5.55026e+06	5445254	5377893	4744341	3.73593e+06	6899056	8520783	5244599
37	Thymidine	Thymidine			C10H14N2O5	negative	242.09	IQFYYKKMVGJFEH-XLPZGREQSA-N	1	1	1	3	Exceeds Level 1			OK - multiple peaks, resolvable	1, perfect match to internal reference library	23993970	20190603_AK_YH_Niyogi_CZmedxTS_0412Pel_QEHF_HILICZ_USHXG01263_NEG_MSMS-v2_210_S4-NG-t3_1_NA_032.h5	1.50859	20190605_AK_YH_Niyogi_CZmedxTS_0412Pel_QEHF_HILICZ_USHXG01263_NEG_MSMS-v2_232_S8-G-t7_2_NA_083.h5	1.54	3	125.035,151.051,241.083	0.966	[M-H]-	241.083	241.083	0.0002	0.9219	1.44	1.73	1.46	1.51	0.05	Thymidine	15175449	938401	13543928	1.04202e+06	9063394	3.13671e+06	3.25827e+06	3.71668e+06	794896	9035679	1.36498e+06	23993970	1.69171e+06
38	Spermidine	Spermidine			C7H19N3	positive	145.158	ATHGHQPFGPMSJY-UHFFFAOYSA-N	0	1	1	2	Level 1			OK - multiple peaks, unresolvable	0, no ref match available or no MSMS collected	4.64442e+06	20190603_AK_YH_Niyogi_CZmedxTS_0412Pel_QEHF_HILICZ_USHXG01263_FPS_MS1_0_InjBl-MeOH_IR02_002_190604121NA_416.h5	8.02761						[M+H]+	146.165	146.165	0.0001	0.4675	7.64	8.83	7.75	8.08	0.32	Spermidine	1.60945e+06	684414	603413	497266	577640	346455	476557	135460	287474	342568	1.16122e+06	381355	695063
39	Orotic acid	Orotic acid			C5H4N2O4	negative	156.017	PXQPEWDEAKTCGB-UHFFFAOYSA-N	0.5	1	1	2.5	Level 1			OK - single peak at correct RT	0.5, partial match of fragments	2.28234e+06	20190607_AK_YH_Niyogi_CZmedxTS_0412Pel_QEHF_HILICZ_USHXG01263_NEG_MSMS-v2_203_S3-G-t2_3_NA_032.h5	6.88354	20190605_AK_YH_Niyogi_CZmedxTS_0412Pel_QEHF_HILICZ_USHXG01263_NEG_MSMS-v2_232_S8-G-t7_2_NA_083.h5	6.87	2	111.020,155.011	0.9799	[M-H]-	155.01	155.01	0.0001	0.5259	6.67	7.1	7.17	6.89	0.28	Orotic.acid	1.18104e+06	334086	2204281	403866	697378	523503	726286	503966	1.12217e+06	378150	966081	2251180	411718
40	Inosine	Inosine			C10H12N4O5	positive	268.081	UGQMRVRMYYASKQ-KQYNXXCUSA-N	1	1	1	3	Exceeds Level 1			OK - single peak at correct RT	1, perfect match to internal reference library	45005200	20190603_AK_YH_Niyogi_CZmedxTS_0412Pel_QEHF_HILICZ_USHXG01263_POS_MSMS-v2_219_S1-G-t5_1_NA_094.h5	4.82853	20190605_AK_YH_Niyogi_CZmedxTS_0412Pel_QEHF_HILICZ_USHXG01263_POS_MSMS-v2_235_S11-NG-t7_2_NA_034.h5	4.91	2	137.046,269.087	0.9892	[M+H]+	269.088	269.087	0.0006	2.2457	4.67	5.19	4.84	4.83	0.01	Inosine	14388079	1.94241e+06	11355093	2.25185e+06	45005200	2.33142e+06	4960076	1.53041e+06	3.22437e+06	5907984	2119860	27467874	1.76877e+06
42	Cytidine	Cytidine			C9H13N3O5	positive	243.086	UHDGCWIWMRVCDJ-XVFCMESISA-N	1	1	1	3	Exceeds Level 1			OK - single peak at correct RT	1, perfect match to internal reference library	115281296	20190603_AK_YH_Niyogi_CZmedxTS_0412Pel_QEHF_HILICZ_USHXG01263_POS_MSMS-v2_210_S4-NG-t3_1_031_190604225NA_646.h5	6.17932	20190607_AK_YH_Niyogi_CZmedxTS_0412Pel_QEHF_HILICZ_USHXG01263_POS_MSMS-v2_227_S9-G-t6_3_NA_058.h5	6.2	2	95.024,112.051	0.9889	[M+H]+	244.093	244.093	0.0003	1.1127	6.02	6.58	6.24	6.18	0.06	Cytidine	51125472	27117048	41484868	39883216	106998680	29055536	19961322	28729992	17059246	31172200	28924738	115281296	22499494
43	Choline	Choline			C5H14NO+	positive	104.107	OEYIOHPDSNJKLS-UHFFFAOYSA-N	1	1	1	3	Exceeds Level 1			OK - single peak at correct RT	1, perfect match to internal reference library	3579197440	20190603_AK_YH_Niyogi_CZmedxTS_0412Pel_QEHF_HILICZ_USHXG01263_POS_MSMS-v2_234_S10-NG-t7_1_NA_103.h5	3.51662	20190603_AK_YH_Niyogi_CZmedxTS_0412Pel_QEHF_HILICZ_USHXG01263_POS_MSMS-v2_192_S1-G-t0_1_NA_076.h5	3.14	4	58.065,59.073,60.081,104.107	0.9952	[M]+	104.107	104.107	0.0002	2.3924	2.83	4.37	3.69	3.5	0.2	Choline	2571543296	2075105664	2633915904	2000562688	3043147520	3535001856	3579197440	3427942656	3474053120	1985127040	3220084480	3234187776	3458755328
44	Adenosine	Adenosine			C10H13N5O4	positive	267.097	OIRDTQYFTABQOQ-KQYNXXCUSA-N	1	1	1	3	Exceeds Level 1			OK - multiple peaks, resolvable	1, perfect match to internal reference library	646198528	20190603_AK_YH_Niyogi_CZmedxTS_0412Pel_QEHF_HILICZ_USHXG01263_POS_MSMS-v2_210_S4-NG-t3_1_031_190604225NA_646.h5	2.61623	20190605_AK_YH_Niyogi_CZmedxTS_0412Pel_QEHF_HILICZ_USHXG01263_POS_MSMS-v2_235_S11-NG-t7_2_NA_034.h5	2.66	11	55.018,57.033,69.034,73.028,85.028,97.028,115.039,118.693,133.049,136.062,268.104	0.9175	[M+H]+	268.104	268.104	0.0005	1.7239	2.35	3.22	2.72	2.63	0.1	Adenosine	554417408	343421824	615354048	274231520	454895904	417808512	366080096	418880000	419368896	448587744	481410080	646198528	454722400
0	Xanthine	Xanthine			C5H4N4O2	negative	152.033	LRFVTYWOQMYALW-UHFFFAOYSA-N	1	1	1	3	Exceeds Level 1			OK - single peak at correct RT	1, perfect match to internal reference library	149702352	20190605_AK_YH_Niyogi_CZmedxTS_0412Pel_QEHF_HILICZ_USHXG01263_NEG_MSMS-v2_238_S8-G-t8_2_NA_077.h5	2.48709	20190607_AK_YH_Niyogi_CZmedxTS_0412Pel_QEHF_HILICZ_USHXG01263_NEG_MSMS-v2_197_S3-G-t1_3_NA_071.h5	2.48	5	108.020,118.652,126.031,133.016,151.026	0.9991	[M-H]-	151.026	151.026	0.0001	0.6033	2.26	2.84	2.43	2.49	0.05	Xanthine	112601312	56544152	45623836	33430672	70200824	20075488	27547934	11660901	23682544	12796855	90400832	17108688	26477264
1	Allantoin	Allantoin			C4H6N4O3	negative	158.044	POJWUDADGALRAB-UHFFFAOYSA-N	1	1	1	3	Exceeds Level 1			OK - single peak at correct RT	1, perfect match to internal reference library	58486112	20190605_AK_YH_Niyogi_CZmedxTS_0412Pel_QEHF_HILICZ_USHXG01263_NEG_MSMS-v2_244_S8-G-t9_2_NA_044.h5	4.6487	20190605_AK_YH_Niyogi_CZmedxTS_0412Pel_QEHF_HILICZ_USHXG01263_NEG_MSMS-v2_244_S8-G-t9_2_NA_044.h5	4.67	7	59.025,71.025,72.009,97.004,114.031,140.010,157.037	0.9985	[M-H]-	157.037	157.036	0.0003	1.7137	4.35	4.9	4.4	4.58	0.19	Allantoin	1.9704e+06	3.38949e+06	1.04518e+06	3.13914e+06	5.74537e+06	1.31451e+06	995998	1.10974e+06	957734	357745	2.67938e+06	842058	1.76586e+06
2	Ornithine	Ornithine			C5H12N2O2	positive	132.09	AHLPHDHHMVZTML-BYPYZUCNSA-N	1	1	1	3	Exceeds Level 1			OK - single peak at correct RT	1, perfect match to internal reference library	5.32025e+06	20190603_AK_YH_Niyogi_CZmedxTS_0412Pel_QEHF_HILICZ_USHXG01263_POS_MSMS-v2_207_S1-G-t3_1_NA_109.h5	16.9707	20190603_AK_YH_Niyogi_CZmedxTS_0412Pel_QEHF_HILICZ_USHXG01263_POS_MSMS-v2_237_S7-G-t8_1_NA_097.h5	16.98	4	70.065,73.957,115.086,116.070	0.9997	[M+H]+	133.097	133.097	0.0001	0.9936	16.91	17.39	16.89	16.98	0.09	Ornithine	876505	1804526	5.32025e+06	1.06026e+06	1.15799e+06	259022	763291	242780	1.25422e+06	519361	1.09739e+06	699936	479469
3	4-aminobutanoic acid	4-aminobutanoic acid			C4H9NO2	positive	103.063	BTCSSZJGUNDROE-UHFFFAOYSA-N	1	1	1	3	Exceeds Level 1			OK - single peak at correct RT	1, perfect match to internal reference library	35933568	20190607_AK_YH_Niyogi_CZmedxTS_0412Pel_QEHF_HILICZ_USHXG01263_POS_MSMS-v2_224_S6-NG-t5_3_NA_052.h5	13.7945	20190605_AK_YH_Niyogi_CZmedxTS_0412Pel_QEHF_HILICZ_USHXG01263_POS_MSMS-v2_238_S8-G-t8_2_NA_076.h5	13.73	5	68.050,69.034,86.060,87.044,104.071	0.9996	[M+H]+	104.071	104.07	0.0001	1.1625	13.62	14.12	13.87	13.81	0.06	X4.aminobutanoic.acid	1.30833e+06	913821	3963152	1.34188e+06	1.28391e+06	1.7289e+06	17682022	2664385	14551116	733507	2.45214e+06	2.19713e+06	2.58642e+06
4	Fumaric acid	Fumaric acid			C4H4O4	negative	116.011	VZCYOOQTPOCHFL-OWOJBTEDSA-N	1	1	1	3	Exceeds Level 1			OK - single peak at correct RT	1, perfect match to internal reference library	6.86853e+06	20190607_AK_YH_Niyogi_CZmedxTS_0412Pel_QEHF_HILICZ_USHXG01263_NEG_MSMS-v2_236_S12-NG-t7_3_NA_128.h5	16.2787	20190603_AK_YH_Niyogi_CZmedxTS_0412Pel_QEHF_HILICZ_USHXG01263_NEG_MSMS-v2_195_S1-G-t1_1_NA_038.h5	16.29	4	71.014,97.931,114.934,115.003	0.9986	[M-H]-	115.004	115.004	0.0001	1.2694	16.17	16.45	16.28	16.28	0	Fumaric.acid	3832257	1.37057e+06	6.70933e+06	1.22302e+06	2.26658e+06	4.48246e+06	5.57496e+06	3.88259e+06	4.74935e+06	3.92513e+06	2.50959e+06	4.03266e+06	2.9604e+06
5	4-guanidinobutanonic acid	4-guanidinobutanonic acid			C5H11N3O2	positive	145.085	TUHVEAJXIMEOSA-UHFFFAOYSA-N	1	1	1	3	Exceeds Level 1			OK - single peak at correct RT	1, perfect match to internal reference library	721973632	20190607_AK_YH_Niyogi_CZmedxTS_0412Pel_QEHF_HILICZ_USHXG01263_POS_MSMS-v2_248_S12-NG-t9_3_NA_025.h5	13.317	20190607_AK_YH_Niyogi_CZmedxTS_0412Pel_QEHF_HILICZ_USHXG01263_POS_MSMS-v2_248_S12-NG-t9_3_NA_025.h5	13.23	10	60.056,69.033,83.060,86.060,87.044,104.071,111.055,128.082,129.066,146.092	0.9997	[M+H]+	146.092	146.092	0.0001	0.6856	13.06	13.6	13.31	13.31	0.01	X4.guanidinobutanonic.acid	250403312	815989	153573760	1.05557e+06	483256128	4.03651e+06	342879200	5794666	407084544	179197664	2.96947e+06	265137600	2532585
6	N-acetyl-glutamic acid	N-acetyl-glutamic acid			C7H11NO5	negative	189.064	RFMMMVDNIPUKGG-YFKPBYRVSA-N	1	1	1	3	Exceeds Level 1			OK - single peak at correct RT	1, perfect match to internal reference library	21877498	20190603_AK_YH_Niyogi_CZmedxTS_0412Pel_QEHF_HILICZ_USHXG01263_NEG_MSMS-v2_246_S10-NG-t9_1_NA_056.h5	14.7207	20190607_AK_YH_Niyogi_CZmedxTS_0412Pel_QEHF_HILICZ_USHXG01263_NEG_MSMS-v2_209_S3-G-t3_3_NA_047.h5	14.7	12	58.029,59.013,84.045,100.040,100.077,102.056,126.056,128.035,144.067,146.046,170.046,188.057	0.9992	[M-H]-	188.056	188.056	0.0001	0.5827	14.57	14.92	14.75	14.74	0.01	N.acetyl.glutamic.acid	2.33499e+06	1.3297e+06	14002867	1.48129e+06	326243	1.85174e+06	10395158	1.42205e+06	21877498	2.11168e+06	4.62294e+06	4303205	2.9814e+06
7	N-acetyl-lysine	N-acetyl-lysine			C8H16N2O3	positive	188.116	VEYYWZRYIYDQJM-ZETCQYMHSA-N	1	1	1	3	Exceeds Level 1		multiple peaks but confirmed based on relative RT to acetyl-glu	OK - multiple peaks, resolvable	1, perfect match to internal reference library	5.29396e+06	20190605_AK_YH_Niyogi_CZmedxTS_0412Pel_QEHF_HILICZ_USHXG01263_POS_MSMS-v2_244_S8-G-t9_2_NA_043.h5	14.6841	20190607_AK_YH_Niyogi_CZmedxTS_0412Pel_QEHF_HILICZ_USHXG01263_POS_MSMS-v2_200_S6-NG-t1_3_NA_091.h5	14.71	13	60.045,84.081,85.065,101.107,126.091,129.102,130.086,147.113,153.102,154.086,171.113,172.097,189.123	0.9944	[M+H]+	189.123	189.123	0.0002	1.0629	14.6	14.89	14.72	14.68	0.04	N.acetyl.lysine	1.01509e+06	188989	506678	254074	1.41307e+06	730046	1.17656e+06	592181	1.01157e+06	805770	474036	981374	531801
8	5'-deoxyadenosine	5'-deoxyadenosine			C10H13N5O3	positive	251.102	XGYIMTFOTBMPFP-KQYNXXCUSA-N	0	1	1	2	Level 1			OK - multiple peaks, resolvable	0, no ref match available or no MSMS collected	946165	20190603_AK_YH_Niyogi_CZmedxTS_0412Pel_QEHF_HILICZ_USHXG01263_POS_MSMS-v2_219_S1-G-t5_1_NA_094.h5	1.7297						[M+H]+	252.109	252.109	0.0006	2.2363	1.52	1.78	1.65	1.74	0.1	X5..deoxyadenosine	283634	265627	556614	316666	946165	312399	47551.9	346791	61234.6	57230.5	308726	194726	249176
9	2'-deoxyadenosine	2'-deoxyadenosine			C10H13N5O3	positive	251.102	OLXZPDWKRNYJJZ-RRKCRQDMSA-N	0.5	1	1	2.5	Level 1			OK - multiple peaks, resolvable	0.5, partial match of fragments	7520404	20190607_AK_YH_Niyogi_CZmedxTS_0412Pel_QEHF_HILICZ_USHXG01263_POS_MSMS-v2_239_S9-G-t8_3_NA_124.h5	1.97257	20190607_AK_YH_Niyogi_CZmedxTS_0412Pel_QEHF_HILICZ_USHXG01263_POS_MSMS-v2_239_S9-G-t8_3_NA_124.h5	1.91	8	69.033,71.049,73.028,81.033,99.044,117.054,136.062,252.109	0.9967	[M+H]+	252.109	252.109	0.0005	2.1482	1.81	2.23	2.01	1.94	0.07	X2..deoxyadenosine	2.06576e+06	1.6546e+06	3.1875e+06	2.08469e+06	5309222	2.90164e+06	461186	3131561	608411	562427	2.92239e+06	1.4764e+06	1.93893e+06
10	xanthosine (tautomer pk1)	xanthosine (tautomer pk1)			C10H12N4O6	negative	284.076	UBORTCNDUKBEOP-UUOKFMHZSA-N	1	1	0.5	2.5	Level 1			OK - single peak at correct RT	1, co-isolated precursor but all reference ions are in sample spectrum	4.01389e+06	20190605_AK_YH_Niyogi_CZmedxTS_0412Pel_QEHF_HILICZ_USHXG01263_NEG_MSMS-v2_238_S8-G-t8_2_NA_077.h5	8.46866	20190605_AK_YH_Niyogi_CZmedxTS_0412Pel_QEHF_HILICZ_USHXG01263_NEG_MSMS-v2_238_S8-G-t8_2_NA_077.h5	8.47	4	104.297,108.021,151.026,283.069	0.9979	[M-H]-	283.068	283.068	0.0002	0.5319	8.33	8.64	9.03	8.47	0.56	xanthosine..tautomer.pk1.	99199.7	188265	103773	203928	168327	200286	246550	97461.6	271484	130869	287298	238337	175269
12	2'-deoxyguanosine	2'-deoxyguanosine			C10H13N5O4	positive	267.097	YKBGVTZYEHREMT-KVQBGUIXSA-N	1	1	1	3	Exceeds Level 1			OK - single peak at correct RT	1, perfect match to internal reference library	30729778	20190603_AK_YH_Niyogi_CZmedxTS_0412Pel_QEHF_HILICZ_USHXG01263_POS_MSMS-v2_210_S4-NG-t3_1_031_190604225NA_646.h5	6.29915	20190603_AK_YH_Niyogi_CZmedxTS_0412Pel_QEHF_HILICZ_USHXG01263_POS_MSMS-v2_210_S4-NG-t3_1_031_190604225NA_646.h5	6.35	7	73.028,73.958,99.044,117.055,152.057,153.041,268.103	0.9996	[M+H]+	268.104	268.103	0.0005	2.0284	6.15	6.6	6.2	6.3	0.1	X2..deoxyguanosine	20366624	363013	17480408	368309	21562032	754558	3459208	800127	789986	11472848	855943	30729778	578969
13	guanosine	guanosine			C10H13N5O5	positive	283.092	NYHBQMYGNKIUIF-UUOKFMHZSA-N	1	1	1	3	Exceeds Level 1			OK - multiple peaks, unresolvable	1, perfect match to internal reference library	61022704	20190603_AK_YH_Niyogi_CZmedxTS_0412Pel_QEHF_HILICZ_USHXG01263_POS_MSMS-v2_243_S7-G-t9_1_NA_079.h5	7.99547	20190605_AK_YH_Niyogi_CZmedxTS_0412Pel_QEHF_HILICZ_USHXG01263_POS_MSMS-v2_229_S11-NG-t6_2_NA_046.h5	7.99	5	133.049,135.030,152.057,153.041,284.100	1	[M+H]+	284.099	284.099	0.0004	1.3362	7.84	8.45	7.86	8	0.14	Guanosine	32507044	21568352	21621476	29816588	15534530	7.54875e+06	3.6281e+06	7797273	5.75195e+06	2.55205e+06	10581450	4.50743e+06	9125913
14	argininosuccinic acid	argininosuccinic acid			C10H18N4O6	positive	290.123	KDZOASGQNOPSCU-UHFFFAOYSA-N	1	1	1	3	Exceeds Level 1			OK - single peak at correct RT	1, perfect match to external reference library	9812089	20190605_AK_YH_Niyogi_CZmedxTS_0412Pel_QEHF_HILICZ_USHXG01263_POS_MSMS-v2_241_S11-NG-t8_2_NA_016.h5	17.0404	20190603_AK-YH_Niyogi_CZmedxTS_0412Pel_QEHF_Ag683775-924-USHXG01263_POS_MSMS-v2_234_S10-NG-t7_1_103.raw	17.04	11	mannually compared with In house reference spectra (not loaded into db for metatlas software): 70.0651,88.0392,116.0704,133.0970,158.0923,159.0763,176.0664,228.0974,246.1080,273.0804,291.1287		[M+H]+	291.13	291.129	0.0005	1.589	16.91	17.4	17.11	17.04	0.07	argininosuccinic.acid..MS2.confirmed.in.GNPS.Mona.	1.53449e+06	737536	5013565	509072	2.09442e+06	5.17248e+06	3685560	5.8111e+06	2.31021e+06	3154518	5151067	4343549	4340470
16	N-Acetylornithine	N-Acetylornithine			C7H14N2O3	positive	174.1	JRLGPAXAGHMNOL-UHFFFAOYSA-N	1	1	1	3	Exceeds Level 1			OK - single peak at correct RT	1, perfect match to external reference library	10037405	20190603_AK_YH_Niyogi_CZmedxTS_0412Pel_QEHF_HILICZ_USHXG01263_POS_MSMS-v2_237_S7-G-t8_1_NA_097.h5	14.6338	20190603_AK_YH_Niyogi_CZmedxTS_0412Pel_QEHF_HILICZ_USHXG01263_POS_MSMS-v2_237_S7-G-t8_1_NA_097.h5	14.62	7	mannually compared with In house reference spectra (not loaded into db for metatlas software): 70.0650,112.0755,115.0864,116.0704,139.0863,158.0810,175.1073		[M+H]+	175.108	175.107	0.0002	1.121	14.54	15.05	14.82	14.65	0.17	N.Acetylornithine..MS2.confirmed.in.GNPS.Mona.	440337	1.61529e+06	6531652	838723	941202	188097	244241	192106	561441	239411	865497	335177	321234
19	Uric acid	Uric acid			C5H4N4O3	negative	168.028	LEHOTFFKMJEONL-UHFFFAOYSA-N	1	1	1	3	Exceeds Level 1			OK - multiple peaks, resolvable	1, perfect match to internal reference library	3.21627e+06	20190607_AK_YH_Niyogi_CZmedxTS_0412Pel_QEHF_HILICZ_USHXG01263_NEG_MSMS-v2_227_S9-G-t6_3_NA_059.h5	10.0244	20190607_AK_YH_Niyogi_CZmedxTS_0412Pel_QEHF_HILICZ_USHXG01263_NEG_MSMS-v2_239_S9-G-t8_3_NA_125.h5	10.1	11	69.009,79.957,96.020,97.004,122.023,123.031,124.015,142.026,148.973,166.987,167.021	0.9983	[M-H]-	167.021	167.021	0.0002	1.0244	9.83	10.15	10.43	10.05	0.38	Uric.acid	1.00517e+06	264035	944225	250681	1.65351e+06	285095	199178	77782.7	801609	51583	948742	205899	278238
20	Putrescine	Putrescine			C4H12N2	positive	88.1	KIDHWZJUCRJVML-UHFFFAOYSA-N	1	1	1	3	Exceeds Level 1			OK - single peak at correct RT	1, perfect match to internal reference library	38125880	20190605_AK_YH_Niyogi_CZmedxTS_0412Pel_QEHF_HILICZ_USHXG01263_POS_MSMS-v2_226_S8-G-t6_2_NA_100.h5	17.2181	20190605_AK_YH_Niyogi_CZmedxTS_0412Pel_QEHF_HILICZ_USHXG01263_POS_MSMS-v2_220_S2-G-t5_2_NA_127.h5	17.19	4	71.068,72.044,72.081,89.079	1	[M+H]+	89.1073	89.1073	0	0.5272	17.09	17.61	17.11	17.22	0.1	Putrescine	7.70957e+06	3.52968e+06	6.06172e+06	5643250	3.08423e+06	656868	1.06513e+06	514068	1.19294e+06	567568	3.21475e+06	1.35522e+06	1.08532e+06
21	Cadaverine	Cadaverine			C5H14N2	positive	102.116	VHRGRCVQAFMJIZ-UHFFFAOYSA-N	1	1	1	3	Exceeds Level 1			OK - single peak at correct RT	1, perfect match to internal reference library	2.28055e+06	20190605_AK_YH_Niyogi_CZmedxTS_0412Pel_QEHF_HILICZ_USHXG01263_POS_MSMS-v2_238_S8-G-t8_2_NA_076.h5	17.1334	20190605_AK_YH_Niyogi_CZmedxTS_0412Pel_QEHF_HILICZ_USHXG01263_POS_MSMS-v2_226_S8-G-t6_2_NA_100.h5	17.14	2	69.070,86.096	0.9997	[M+H]+	103.123	103.123	0	0.4767	17.04	17.37	17.05	17.13	0.09	Cadaverine	1.25557e+06	785724	1.23724e+06	1.01183e+06	825497	275971	496845	242836	517076	125536	754865	331157	317377
22	Agmatine (4-aminobutyl-guanidine)	Agmatine (4-aminobutyl-guanidine)			C5H14N4	positive	130.122	QYPPJABKJHAVHS-UHFFFAOYSA-N	1	1	1	3	Exceeds Level 1			OK - single peak at correct RT	1, perfect match to internal reference library	63484704	20190603_AK_YH_Niyogi_CZmedxTS_0412Pel_QEHF_HILICZ_USHXG01263_POS_MSMS-v2_237_S7-G-t8_1_NA_097.h5	17.1017	20190603_AK_YH_Niyogi_CZmedxTS_0412Pel_QEHF_HILICZ_USHXG01263_POS_MSMS-v2_207_S1-G-t3_1_NA_109.h5	17.07	5	60.056,72.081,97.076,114.102,131.129	0.9998	[M+H]+	131.129	131.129	0.0001	1.0615	17.01	17.28	17.01	17.1	0.09	Agmatine..4.aminobutyl.guanidine.	13786252	24260374	41072032	25798710	19641696	8962182	13992227	11132281	11322387	7405864	23456478	8304318	11875792
16	not detected	Uridine			C9H12N2O6	remove	244.07	DRTQHJPVMGBUCF-XVFCMESISA-N																												Uridine	NA	NA	NA	NA	NA	NA	NA	NA	NA	NA	NA	NA	NA
41	not detected	Deoxyinosine			C10H12N4O4	remove	252.086	VGONTNSXDCQUGY-RRKCRQDMSA-N																												Deoxyinosine	43410.9	51879.3	41704	54024.8	92460	38603.3	43815.2	51725.1	23345.6	20874.1	34644.7	26666.4	45884.1
45	not detected	2'-Deoxyuridine			C9H12N2O5	remove	228.075	MXHRCPNRJAMMIM-SHYZEUOFSA-N																												X2deoxyuridine	33060.6	NA	NA	NA	60737.3	NA	NA	NA	NA	NA	33291.1	40478.5	NA
20	not detected	2-oxoglutaric acid (alpha-ketoglutaric acid)			C5H6O5	remove	146.022	KPGXRSRHYNQIFN-UHFFFAOYSA-N																												X2.oxoglutaric.acid..alpha.ketoglutaric.acid.	81612.1	68280.5	74796.7	60528.7	71397.4	98703	77296.3	100529	97266.9	81439	164638	99865.1	83812.2
[truncated: 41 more columns]
